# Supplementary material for: Postoperative day 1 serum cystatin C level predicts postoperative delayed graft function after kidney transplantation
Source: Front Med (Lausanne). 2022 Aug 12;9:863962. doi: 10.3389/fmed.2022.863962 (PMC9411520; doi:10.3389/fmed.2022.863962)
Supplement: Supplementary file 2 [file Data_Sheet_2.xlsx]

## Sheet: raw data
NB	Special	Age	Male	Smoke	Nationality	BMI	Dialysis	Dialysis duration	Hypertension	Diabetes	Coronary Heart Disease	Pneumonia	Cerebral Infarction	Hepatitis	Chronic Glomerulonephritis	IgA Nephropathy	Other Kidney Disease	Donor	Kidney Side	Warm ischemia	Cold Ischemia	Notch location	Vascular Anastomosis	ASA	Propofol	Sevoflurane	Dexmedetomidine	Sufentanil	Remifentanil	Cisatracuramide	Operation Time	Crystal	Colloid	Red blood cells	Plasma	Bleeding	Urine Volume	Serum Cystatin C	Serum eGFR	Serum SCR	Serum BUN	Serum UA	DGFnew	Cardiovascular Events	Pulmonary Infection	Gastrointestinal Hemorrhage	CRAD	Renal Infarction	Acute Rejection
1		47	1	0	1	25.95	1	12	1	0	0	0	0	0	1	0	0	2	1			2	2	3	1631.25	4.5	174	40	3262.5	26.25	3.5	1500	1000	0	0	100	50	6.602	6.01	828	28.74	378	1	1	0	0	0	0	0
2		30	1	0	1	17.36	1	72	1	0	0	1	0	1	1	0	0	1	2	15	6	1	2	3	1304.6	4.875	71.5	40	2600.4	31	3	2000	1000	0	0	200	50	5.506	4.99	1060	23.96	321	1	1	0	0	0	0	0
3	Combined liver and kidney transplantation	40	1	1	1	22.31			0	0	0	0	0	1	0	0	0	1	1			2	2	4	4002.24	14.625	268.224	30	7983.36	145.2	9.3	2000	1000	1	1	100	400							0	1	0	0	0	0
4		36	1	1	1	20.34	1	8	1	0	0	0	0	0	1	0	0	1	2	10	13	1	2	3	932.4	4.125	163.8	40	1398.6	24.56	3.4	1000	1000	1	1	200	1250	3.27	12.31	485	13.11	355	0	0	1	0	0	0	0
5		31	1	0	1	17.96	1	16	1	0	0	0	0	0	1	0	0	1	1	6	8	2	2	3	1221	4.5	66	30	2409	15	3.4	3000	500	0	0	200	600	3.335	10.84	555	15.02	333	0	0	0	0	0	0	0
6		49	0	0	2	17.96	1	7	1	0	0	0	0	0	1	0	0	1	2	6	6	2	2	3	1350	5.25	138.24	40	1458	26.325	2.8	2000	1000	0	0	200	100	3.494	6.17	629	14.61	399	0	0	0	0	0	0	0
7		33	1	0	1	18.69	1	17	1	0	0	0	0	1	1	0	0	3	1	1		2	2	3	1350	3.75	116.64	40	2025	16.8	2.8	1500	800	1	1	200	800	1.567	23.95	283	8.79	242	0	0	0	0	0	0	0
8		21	1	0	1	17.51	1	15	1	0	0	0	0	0	1	0	0	3	1	1	0.5	2	2	3	1044	3.375	148.48	40	1566	23.49	1.75	2000	1000	0	0	100	800	1.498	17.86	389	12.63	273	0	0	0	0	0	0	0
9		36	1	1	1		1	27	1	0	0	0	0	1	1	0	0	1	1	10	6	2	2	4	660	2.25	72.6	40	990	12.5	2.8	2500	500	0	0	100	100	2.418	17.02	371	19.19	404	0	0	0	0	0	0	0
10		35	1	0	1	19.69	1	12	1	0	0	0	0	0	0	1	0	1	1			1	2	4	732	2.625	82.96	50	1134.6	15.86	2.9	2000	500	0	0	300	100	3.958	6.25	855	25.07	364	1	0	0	0	0	0	0
11		33	0	0	1	20.94	3	1.8	1	0	0	0	0	0	1	0	0	3	1	1	0.5	1	2	3	1390.8	4.5	228	35	2086.2	14.5	2.7	1500	1000	0	0	200	200	1.457	16.82	301	11.77	332	0	0	0	0	0	0	0
12		31	0	0	1	15.76	1	12	0	0	0	0	0	0	1	0	0	2	1			2	1	3	1552.5	6.375	57.6	30	2646	40.625	4.1	2000	1500	1	1	800	400	2.699	10.84	438	7.79	273	0	0	0	0	0	0	0
13		29	1	0	1	20.76	3	14	1	0	1	0	0	0	1	0	0	2	1	6	4	2	2	4	1164	4.125	60	30	1980	34.45	2.6	1000	1000	1	1	300	500	1.784	17.23	387	15.56	347	0	0	0	0	0	0	0
14		48	0	0	1	20.2	1	19	0	0	0	0	0	0	1	0	0	1	2	6	6	2	1	2	1782	4.875	66	30	2145	27.775	3	1000	1000	0	0	200	400	2.906	8.88	468	20.76	222	0	0	0	0	0	0	0
15		62	1	1	1	20.55	1	32	1	0	0	1	0	0	1	0	0	2	2	15	10	1	2	3	1856	5.25	221.56	30	2244.6	16.4	2.5	1000	1000	1	1	400	250	2.864	7.22	652	24.93	484	0	0	0	0	0	0	0
16		37	1	1	1	27.4	1	7	1	1	0	0	0	0	0	1	0	2	2	6	8	2	1	3	5100.4	5.25	1886	30	6150	23	6	2000	500	1	1	200	300	2.482	12.72	475	14.74	502	0	0	1	0	0	0	0
17		28	1	0	1	20.76	1	8	1	0	0	0	0	0	0	1	0	2	1	15	10	1	2	4	1476	5.25	117.6	25	2934	18.5	3.5	2500	1000	0	0	200	200	2.366	8.63	690	23.37	364	0	0	0	0	0	0	0
18		41	0	0	2	17.99	1	14	1	0	0	0	0	0	1	0	0	2	1	17	7	2	1	3	1258.4	1.875	37.44	35	1505.4	13.1	2.4	1500	1000	0	0	100	700	3.855	6.32	653	19.29	461	1	0	0	0	0	0	1
19		34	1	1	1	24.49	1	12	1	0	0	1	1	0	1	0	0	3	1	1	0.5	1	2	3	1890	3.375	234	40	2835	17.5	2.7	2000	1000	0	0	100	400	2.073	12.42	490	15.89	342	0	0	0	0	0	0	0
20		29	0	0	1	16.82	1	60	1	0	0	1	0	0	0	1	0	2	2	6	4	2	1	3	1986.6	5.25	150.36	30	2394	24.8	4.7	1500	500	1	1	500	600	1.998	12.33	403	21.1	468		0	1	0	0	0	0
21		47	1	1	2	25.06	1	2	1	1	1	0	0	0	0	0	0	2	1	15	8	2	2	3	1905	5.25	207	40	3780	32.8	3.8	1000	1000	0	0	200	100	5.484	4.79	999	25.25	462	1	1	1	1	0	0	0
22		53	1	0	1	25.21	1	24	1	0	0	0	0	1	1	0	0	2	2	17	7	1	2	3	1390.8	4.125	228	35	2086.2	14.5	2.3	1500	1000	0	0	300	100	6.18	3.61	1220	31.1	506	1	0	1	0	0	0	0
23		34	1	1	1		2	6	1	0	0	0	0	0	1	0	0	2	1	15	12	2	3	4	2792.4	4.5	148.2	35	3369.6	39.25	3.1	2000	1000	0	0	200	1300							0	0	0	0	0	0
24		49	1	0	1		2	24	1	0	0	0	0	0	1	0	0	1	2	6	6	2	2	4	1435.6	8.625	74	30	2442	40.155	5.2	1000	1000	1	1	100	120							0	0	0	0	0	0
25		47	1	0	1	21.44	1	48	1	0	0	0	0	0	1	0	0	2	1	15	12	2	2	3	1681.9	3.375	62.92	30	2032.8	26.9	3	2000	1500	0	0	200	200	3.802	10.65	519	20.11	416	0	0	1	0	0	0	0
26		49	1	1	1	21.55	2	4	1	0	0	0	0	0	0	1	0	2	1	6	4	2	2	3	1524.6	3	45.36	35	1823.85	11.7	2.1	1500	1000	0	0	500	700	3.275	10.07	534	29.52	471	1	1	0	0	0	0	0
27		39	1	0	1	17.93	1	7	0	0	0	0	0	0	1	0	0	1	2	6	6	1	1	3	600	3.75	76	30	900	13.75	3.4	1500	1500	1	1	500	100	4.477	12.9	464	18.9	364	1	0	0	0	0	1	0
28		38	1	1	1	19.61	1	22	1	0	0	0	0	0	1	0	0	2	2	6	9	2	2	3	1465.2	4.875	79.2	30	2890.8	15	2.8	3000	500	0	0	200	100	2.98	9.94	579	14.81	305	0	0	1	0	0	0	0
29		33	1	0	1	22.34	1	8	1	0	0	0	0	0	1	0	0	1	1	16	8	2	2	3	1746.4	4.875	97.68	40	3463.2	24.5	3.6	2100	500	0	0	200	320	2.945	11.45	527	19.08	454	0	0	0	0	0	0	0
30		28	1	0	1		1	1	0	0	0	0	0	0	1	0	0	2	2	4	6	2	2	3	734.4	3.75	93.96	40	1101.6	14.04	2.7	1700	500	0	0	500	600	3.036	9.17	656	24.29	453	1	0	0	0	0	0	0
31		33	1	0	1		1	5	1	0	0	0	0	0	1	0	0	2	2	16	9	1	2	3	1647.2	6	95.12	30	3271.2	20.5	4.3	2000	1500	1	1	700	200	1.839	12.73	483	21.26	323	0	0	0	0	0	0	0
32		43	1	0	1	27.12	1	26	1	0	0	0	0	0	1	0	0	2	1	4	6	2	2	2	1428	6	84	30	3213	44	3.75	1500	1500	0	0	600	200							0	0	0	0	0	0
33		31	1	0	1	18.81	1	42	1	0	0	0	0	0	1	0	0	3	1	1	0.5	2	2	3	1575	3.375	113.4	40	2362.5	14.175	3	1000	1000	1	1	200	500	2.146	19.73	342	11.49	310	0	0	0	0	0	0	0
34		35	1	0	1	19.41	1	14	0	0	0	0	0	0	1	0	0	3	1	1		2	2	3	836.4	3	78.72	40	1217.7	9.84	1.9	1500	500	0	0	200	500	2.342	11.37	524	15	343	0	0	0	0	0	0	0
35		32	0	0	1	24.03	2	16	0	0	0	0	0	0	1	0	0	2	2	16	10	2	2	3	1464	4.5	240	35	2196	14.5	4.1	1500	1000	0	0	400	300						1	0	0	0	0	0	0
36		55	1	0	1	24.82	1	22	1	0	0	0	0	0	1	0	0	2	1	6	4	2	2	4	3860.8	6.375	31.92	30	4651.2	46.36	4.3	2000	1500	0	0	400	100	4.867	7	697	19.2	390	1	0	1	0	0	0	0
37		49	0	0	1		1	32	1	0	0	0	0	0	0	0	1	2	1	10	5	1	2	4	467.5	3.75	55.25	50	701.25	9.5625	2.5	1000	500	0	0	200	100	1.111	50.92	111	4.84	159	0	0	0	0	0	0	0
38		42	1	0	1	22.92	1	24	1	0	0	0	0	0	1	0	0	1	2	10	5	1	1	4	1610	0	155.4	40	2415	24.85		2000	500	0	0	500	100	2.371	12.86	457	14.07	310	0	0	0	0	0	0	0
39		30	1	1	1	16.67	1	12	1	0	0	0	0	0	1	0	0	3	2	1	0.5	2	2	4	1933.2	4.875	102.6	35	2332.8	35.65	3.3	2000	1000	0	0	50	100	3.358	9.76	612	16.26	317	1	0	0	0	0	0	0
40		28	1	0	1	22.77	1	13	1	0	0	0	0	0	1	0	0	3	1	1	0.5	2	2	3	868	4.125	79.36	40	1227.6	15.6	2.8	1500	500	0	0	400	200	4.425	6.91	824	18.93	413	0	0	0	0	0	0	0
41		42	0	0	1	20.31	1	5	1	0	0	0	0	0	1	0	0	2	2	6	6	2	2	4	863.2	4.125	79.04	30	1497.6	18.9	2.5	2500	500	1	1	200	500	2.249	9.61	459	14.67	305	0	0	0	0	0	0	0
42		49	1	1	1	20.31	1	47	1	0	0	0	0	0	1	0	0	1	1	6	6	1	1	3	1099	4.125	124.6	30	2562	27.5	2.9	2000	1000	0	0	200	350	3.279	9.14	579	23.4	458	0	0	0	0	0	0	0
43		37	1	0	1	17.72	1	48	0	0	0	1	0	0	0	0	1	1	2	6	3	1	2	4	1790	4.5	56	30	2160	49	3.5	1500	1500	0	0	100	0	3.208	10.4	561	15.83	401	0	0	0	0	0	0	0
44		30	1	0	1	21.15	1	8	1	0	0	0	0	0	1	0	0	3	2	1	1.5	2	1	2	1755.4	3	58.96	30	2130.6	22	2.6	1500	1000	1	1	300	1450	2.216	11.78	527	15.57	403	0	0	0	0	0	0	0
45		36	1	0	1	25	1	11	0	0	0	0	0	0	1	0	0		1	6	4	2	2	3	1625.6	4.875	176.64	40	3225.6	32.8	3.8	1000	1000	0	0	200	50	1.759	8.95	635	22.02	433	0	0	0	0	0	0	0
46		31	0	0	1	17.75	2	10	1	0	0	0	0	0	1	0	0	3	1			1	1	4	1646.8	4.875	87.4	35	1987.2	26.25	3.3	2000	1000	0	0	100	800							0	0	0	0	0	0
47		25	1	0	1	16.51	1	18	1	0	0	0	0	0	1	0	0	3	1	1	0.5	2	2	4	830	3.375	59	25	1635	11.5	2.3	1500	1000	0	0	200	200	1.608	17.72	387	12.77	373	0	0	0	0	0	0	0
48		25	1	0	1	22.86	2	11	1	0	0	0	0	0	1	0	0	3	1	1	0.5	1	2	4	1316	4.125	93.8	30	2562	19.6	2.5	2000	1000	0	0	200	200	1.537	12.49	511	9.89	279	0	0	0	0	0	0	0
49		45	0	0	1		3	84	1	0	0	0	0	0	1	0	0	2	2	6	4	1	2	3	651.2	4.5	80.96	30	976.8	21.2	3.5	2500	500	0	0	200	150	3.28	6.63	610	16.33	276	0	0	0	0	0	0	0
50		25	0	0	1	18.82	1	12	1	0	0	0	0	0	0	1	0	1	1	2	5	2	2	3	830	3	61	20	1635	13.75	2.6	1100	500	0	0	200	120	3.767	8.63	554	17.86	295	0	0	0	0	0	0	0
51		30	1	1	1	18.42	1	26	1	0	0	0	0	0	0	1	0	1	1	6	4	2	1	3	1882.4	4.875	52	30	1669.2	19.3	3.4	800	1500	1	1	200	100	2.104	17.95	372	13.2	248	0	0	0	0	0	0	0
52		31	1	1	1	20.86	1	27	1	0	0	0	0	0	1	0	0	3	2	1	0.5	2	2	3	1891	3	61	30	2287.5	22.5	3	2000	1000	0	0	200	500	2.067	8.12	713	16.8	413	0	1	1	0	0	0	0
53		34	1	0	1	20.05	3	7.5	1	0	0	0	0	0	1	0	0	3	1	1	0.5	2	2	4	1536	4.5	0	30	2322	28.8	3.1	1500	1200	1	1	30	100	4.821	6.37	856	17.41	438	1	0	0	0	0	0	0
54		35	1	1	1	25.47	1	1	1	1	0	0	1	0	0	0	1	2	2	6	4	2	2	3	2043.6	3.75	68.64	30	2480.4	22	2.6	1500	1000	1	1	300	100	5.11	6.07	881	19.24	360	1	0	0	0	0	0	0
55		55	0	0	1	23.44	1	48	1	0	0	0	0	0	1	0	0	1	1	6	4	2	2	2	1998	4.5	152.4	30	2412	31	2.7	2500	500	1	1	200	100	2.754	7.8	506	17.77	279	0	0	0	0	0	0	0
56		31	1	0	1		1	28	1	0	0	0	0	0	0	0	1	2	2	15	4	1	2	3	4185	7.5	276	30	5040	44.3	5.5	2500	1000	1	1	100	100	2.205	8.82	662	27.11	464	0	0	0	0	0	0	0
57		49	1	0	1	20.52	1	30	1	0	0	0	0	0	1	0	0	2	1	15	4	2	2	3	1989	5.25	182	30	3022.5	24.5	3.5	1500	1000	1	1	300	600	1.977	14.29	400	13.36	272	0	1	0	0	0	0	0
58		46	1	1	3	26.75	2	16	1	0	0	0	0	0	1	0	0	3	1	1	0.5	2	2	3	1903.5	3.375	186.3	40	2308.5	15.75	2.25	1500	500	1	1	400	100	2.2	7.46	701	17.89	250	0	0	0	0	0	0	0
59		28	0	0	1	17.69	1	7	0	0	0	0	0	0	0	1	0	3	1	1	0.5	2	2	3	601.6	3	125.96	30	1353.6	11.25	2.5	1000	500	1	1	200	200	1.868	16.23	321	11.95	272	0	0	0	0	0	0	0
60		32	1	0	1	17.65	1	60	1	0	0	0	0	0	0	1	0	1	1	16	8	2	1	3	775.2	3.375	0	30	1530	14.4	2.45	1700	0	0	0	200	800	2.568	15.51	415	14.37	305	0	0	0	0	0	0	0
61		38	1	1	1	25.47	3	1.8	1	0	0	0	0	0	1	0	0	1	2	6	4	1	2	3	1154.4	4.125	202.8	40	1731.6	22.25	3.2	1000	1000	1	1	700	1200	3.49	5.83	895	23.1	533	0	0	1	0	0	0	0
62		37	1	1	1	18.25	2	28	1	0	0	0	0	0	1	0	0	2	2	6	4	2	2	3	734.4	4.875	58.32	25	1101.6	26	3	1500	1000	0	0	100	100	4.015	6.85	788	16	372	1	0	1	0	0	0	0
63		30	1	1	3	18.2	1	42	1	0	0	1	0	0	1	0	0	1	1	16	10	1	2	3	1332.5	4.5	0	30	2593.5	25	3.5	2250	500	0	0	200	200	4.1	4.75	1110	33.74	529	1	0	0	0	0	0	0
64		29	0	0	1	18.43	2	16	1	0	0	0	0	0	1	0	0	2	2	5	5	2	2	4	809.6	3.75	53.36	20	1600.8	18	2.6	1000	1000	0	0	150	220							0	1	0	0	0	0
65		31	1	0	1	24.03	1	11	0	0	0	0	0	0	1	0	0	2	1	6	8	1	2	3	2189.6	4.875	224.4	40	2652	22	3.4	1000	500	0	0	100	20							0	1	0	0	0	0
66		19	1	0	1	13.84	1	9	0	0	0	0	0	0	1	0	1	3	1	1		1	2	4	1208	4.125	52.8	25	1452	18.45	2.6	1000	1500	1	1	400	400	2.372	19.97	361	12.96	319	0	0	0	0	0	0	0
67		29	1	0	1	21.97	1	24	1	0	0	0	0	0	1	0	0	2	2	6	4	2	2	4	1079	4.5	79.3	20	2125.5	15	2.5	1100	500	0	0	200	300	3.199	7.89	734	31.61	478	0	0	0	0	0	0	0
68		27	1	0	1	22.52	1	52	1	0	0	0	0	0	0	0	1	3	1	1		1	2	4	1243.44	4.125	70.336	30	2430.36	19.6	2.7	1500	1000	0	0	100	50	2.784	17.68	381	17.48	378	0	0	0	0	0	0	0
69		19	0	0	1	15.21	1	18	0	0	0	0	0	0	1	0	0	2	1	33	7	2	2	3	937.5	4.5	0	20	1451.25	30.9375	3.8	1500	1200	1	1	100	250	3.092	8.73	565	15.12	436	0	0	1	0	0	0	0
70		30	1	1	1	19.14	1	26	1	0	0	0	0	0	1	0	0	3	2	1	1.5	2	2	4	1909.6	4.875	0	40	2864.4	15.6	3.5	2000	1000	1	1	200	600	2.285	11.46	539	15.68	435	0	0	0	0	0	0	0
71		58	0	0	1	25.39	1	14	1	0	0	0	0	0	0	0	1	1	1	10	7	2	2	3	1989	7.5	133.9	25	3958.5	35.75	5	2000	2000	0	0	400	800	1.951	10.05	401	20.47	348	0	0	0	0	0	0	0
72		25	0	0	1	19.56	2	36	1	0	0	0	0	0	1	0	0		2	7	0.7	2	2	4	1636.8	6	68.64	50	1980	26.5	3.8	1500	1000	0	0	100	1100	1.425	17.72	302	10.89	380	0	0	0	0	0	0	0
73		28	0	0	1	19.15	1	120	1	0	0	0	0	0	1	0	0	3	1	1	0.5	1	2	3	1720.4	5.25	82.8	25	2097.6	16.5	3.2	1000	1000	0	0	300	400	2.562	8.14	568	21.74	283	1	1	0	0	0	0	0
74		24	1	0	1		2	23	1	0	0	0	0	0	1	0	0	1	1	6	5	2	1	3	765	3.75	73.8	30	1512	18.5	2.4	1500	1000	0	0	300	300	1.977	17.05	402	8.2	254	0	0	0	0	0	0	0
75		35	1	0	1	20.97	3	6	1	0	0	0	0	0	0	1	0	1	2	8	8	2	2	3	1828.8	4.875	78.74	25	2743.2	27.5	3.5	2500	1000	0	0	400	300	2.503	14.8	419	15.73	343	0	0	0	0	0	0	0
76		47	0	0	1	21.67	1	18	1	0	0	0	0	0	1	0	0	1	1	6	4	1	2	3	1486.8	3.375	61.36	20	2230.2	23.57	3.1	1500	1000	1	1	500	200							0	0	0	0	0	0
77		33	1	0	1		2	12	0	0	0	0	0	0	1	0	0	1	2	6	4	1	2	3	1562.4	4.125	72.8	30	1881.6	22.4	2.5	1500	1000	0	0	200	400	3.484	6.46	846	15.93	347	0	0	0	0	0	0	0
78		49	1	0	1	25.47	1	16	1	0	0	0	0	0	1	0	0	1	1	14	6	2	1	3	1762.8	4.5	99.84	40	3510	16	3.6	2000	1500	0	0	200	200	1.988	9.66	553	16.83	259	0	0	0	0	0	0	0
79		44	1	0	1	17.76	1	6	1	0	0	0	0	1	1	0	0	2	2	7	6	1	2	2	1067	3.75	61.6	30	2112	28.5	2.8	2500	1000	0	0	300	600	1.218	21.65	292	12.93	295	0	0	0	0	0	0	0
81		32	1	0	1	18.81	1	60	1	0	0	0	0	0	1	0	0	3	1	1	0.8	1	2	3	1612.8	3.375	113.4	40	1757.7	16.5	2.5	1500	1000	0	0	300	150	1.994	13.66	461	9.38	270	0	0	0	0	0	0	0
82		31	1	1	1	24.22	1	6	1	0	0	0	0	0	0	1	0	3	1	1	0.5	1	2	3	2492	4.875	147	40	3003	21.75	3	2000	1000	0	0	500	1300	1.974	14.53	438	18.27	446	0	0	0	0	0	0	0
83		28	1	1	1	20.39	1	32	1	0	0	0	1	0	1	0	0	1	2	6	8	1	2	3	2114.55	5.625	22.2	30	1248.75	18.75	3.25	2000	1000	0	0	200	50	1.891	22.78	309	11.17	318	0	0	0	0	0	0	0
84		28	1	0	1	23.94	1	36	0	0	0	0	0	0	1	0	0	1	1	6	4	2	2	3	1015	3.375	266	25	1995	16.5	2.25	2000	500	0	0	100	100	3.129	7.34	784	20.28	535	0	0	0	0	0	0	0
85		28	0	0	1	17.48	1	17	1	0	0	0	0	0	1	0	0	3	1	1	0.5	1	2	3	3388.56	12	177.24	20	2016	40.51	7.75	2150	1000	1	1	400	150	2.948	10.03	478	13.86	341	1	0	1	0	0	0	0
86		28	0	0	3	17.26	1	41	1	0	0	0	0	1	1	0	0	2	1	6	4	2	2	3	798	6	121.8	35	1008	20	3.5	1500	1000	1	1	100	150	3.868	8.93	526	15.66	370	1	0	0	0	0	0	0
87		41	1	1	2	22.6	1	26	1	0	0	0	0	1	1	0	0	1	2	6	6	2	2	3	1260	5.25	308	40	1785	17.5	3.25	1500	1000	0	0	200	400	1.843	11.76	495	19.11	351	0	0	0	0	0	0	0
88		48	1	0	1	24.61	1	18	1	0	0	0	0	1	1	0	0	1	1	6	4	2	2	3	1408.34	3.225	381.9	40	2749.68	17.5	3	2000	1000	0	0	100	500	2.802	9.5	564	19.57	557	0	0	0	0	0	0	0
89	re-transplantation	41	1	0	2	18.34	1	24	0	0	0	0	0	0	1	0	1	1	1	6	4	1	2	4	927.5	3.75	53	35	1803.06	28.7885	2.75	1500	1000	0	0	300	300	2.138	17.64	352	12.49	264	0	0	0	0	0	0	0
90		31	0	0	1	17.58	1	22	1	0	0	0	0	0	1	0	0	1	2	6	4	2	2	3	1620	4.125	45	30	1957.5	22.5	3.25	2000	500	1	1	500	200	2.252	12.42	396	16.89	309	0	0	0	0	0	0	0
91		21	1	0	1	16.96	1	7	1	0	0	0	0	0	1	0	0	3	1	1		1	1	2	931	4.125	117.6	35	1837.5	16.5	2.75	1500	500	0	0	200	650	4.305	10.34	615	18.76	370	1	0	0	0	0	0	0
92		33	1	1	1	20.07	1	27	1	0	0	0	0	0	1	0	0	3	1	1	0.5	2	2	2	928	4.125	139.2	40	1827	19.25	2.5	1500	500	0	0	100	100	2.505	8.79	656	22.95	390	0	0	0	0	0	0	0
93		22	1	0	1	19.88	1	37	1	0	0	0	0	0	0	1	0	3	2	1	0.5	2	1	3	1746.6	4.875	163.3	35	85200	17.5	3.25	2000	500	0	0	200	200	5.053	5.98	967	21.05	368	1	0	1	0	0	0	0
94		59	0	0	1	19.89	1	5	1	0	0	0	0	0	0	0	1	2	2	10	4	2	1	3	0											100	800	3.106	4.84	733	20.62	369	0	0	0	0	0	0	0
95		49	1	1	1	24.11	1	7	1	0	0	0	0	0	0	0	1	2	1	6	4	2	2	4	2628	5.25	175.2	30	3175.5	24.5	3	2000	1500	0	0	300	200	4.165	5.78	846	23.38	350	1	0	0	0	0	0	0
96		30	1	1	1	16.98	3	24	1	0	0	0	0	0	1	0	0	1	1	6	6	2	1	3	1196.25	5.25	77	30	2392.5	28.25	3	2000	1500	0	0	150	100	2.496	9.03	653	15.79	460	0	0	0	0	0	0	0
97		32	0	0	1	19.81	3	15	1	0	0	0	0	0	1	0	0	1	2	6	6	2	2	3	1439.36	6.375	88.4	25	2861.04	40.6	3.75	2000	1000	1	1	400	500	2.108	9.56	486	11	252	0	1	0	0	0	0	0
98		30	0	0	1		3	24	0	0	0	0	0	0	1	0	0	3	1	1	0.5	2	2	3	911.4	3	83.3	30	44100	21	3	1750	500	0	0	200	750	1.726	28.19	201	9.98	316	0	0	0	0	0	0	0
99		29	0	0	2		1	6	1	0	0	0	0	0	1	0	0	3	1	1	0.5	2	1	4	1493.1	4.125	95.4	25	877.5	30.1	3.25	2400	1000	0	0	50	1400	1.031	39.79	152	6.78	187	0	0	0	0	0	0	0
100		36	0	0	1		1	20	1	0	0	0	0	0	1	0	0	1	1	6	8	2	2	3	528	4.125	35.2	25	792	23.75	2.75	1000	1000	0	0	300	300	2.132	12.55	379	13.3	276	0	0	0	0	0	0	0
101		39	1	0	1		1	66	0	0	0	0	0	0	0	0	1	1	2	9	9	2	2	3	980	1.875	0	40	1932	13.5	3	1500	1000	0	0	400	300	2.642	6.85	783	18.45	325	0	0	0	0	0	0	0
102		36	0	0	3		2	48	1	0	0	0	0	0	0	0	1	2	1	6	4	2	1	3	1610	6.75	69	20	2415	32.5	4	1500	1000	1	1	800	300	2.128	11.91	398	18.28	300	0	0	0	0	0	0	0
103		28	1	1	1		1	18	1	0	0	0	0	0	1	0	0	1	1	11	9	1	2	3	3045	7.125	203	25	3675	22.5	4	2000	1000	0	0	400	300	2.885	8.45	698	18.36	443	0	0	0	0	0	0	0
104		30	0	0	3		1	36	0	0	0	0	0	0	1	0	0	2	2	12	8	2	2	3	1315.6	5.25	64.4	25	1863	23.1	3	2000	1000	0	0	100	400	2.162	9.08	513	16.5	278	0	0	0	0	0	0	0
105		27	0	0	1		1	9	1	0	0	0	0	0	1	0	0	1	1	6	6	2	2	3	1138.2	4.875	100.8	30	2283.75	16.25	3.25	1500	1500	0	0	200	100	2.934	7.05	640	17.3	343	1	0	0	0	0	0	0
106		55	0	0	1		2	30	1	1	0	1	0	0	1	0	0	2	2	16	9	2	2	3	1137.5	3.375	162.5	30	2242.5	12.5	2.5	1500	1000	0	0	100	200	4.907	8.15	488	19.17	406	1	0	0	0	0	0	0
107		26	1	0	1		1	20	1	0	0	0	0	0	0	0	1	3	2	1	0.5	2	1	3	2037.75	4.125	164.45	40	2466.75	28.75	2.5	1500	1000	0	0	200	400	1.947	17.42	388	13.16	294	0	0	0	0	0	0	0
108		27	1	0	1		1	12	1	0	0	0	0	0	1	0	0	1	2	11	7	1	1	3	1809	4.125	135	35	2187	23.85	3.25	1500	1000	1	1	300	200	3.021	10.55	584	15.38	220	0	0	0	0	0	0	0
109		30	1	1	1		1	30	1	0	0	0	0	0	1	0	0	3	2	1	0.5	1	1	3	2016.5	6.375	174.4	40	3024.75	25.5	4	1500	1000	1	1	200	1600	1.267	32.21	228	7.56	169	0	0	0	0	0	0	0
110		50	1	0	2		1	19	1	0	0	0	0	0	1	0	0	2	2	6	4	2	2	3	1069.54	4.5	137.8	40	2146.5	30.5	3.25	2000	1000	0	0	100	400	2.381	12.89	433	13.69	350	0	0	0	0	0	0	0
111		31	1	0	1		1	6	1	0	0	0	0	0	1	0	0	2	1	12	8	1	2	3	2387	5.625	179.8	40	2976	31	3.67	1000	1000	0	0	200	400	2.203	11.7	524	15.78	359	0	0	0	0	0	0	0
112		45	1	0	1		1	17	1	0	0	0	0	0	1	0	0	1	2	11	9	2	2	3	2320.28	6	184.6	40	3480.42	34.6125	3.75	1000	1000	0	0	200	75	3.499	8.96	602	21.4	399	0	0	1	0	0	0	0
113		30	1	1	1		2	55	1	0	0	0	0	0	1	0	0	2	2	10	7	1	1	3	1144	4.125	48.4	30	726	13.75	2.75	1500	1000	0	0	100	100	2.978	7.61	752	16.03	480	0	0	0	0	0	0	0
114		45	0	0	1		1	12	1	0	0	0	0	0	0	1	0	1	1	6	6	2	2	3	1482	3.75	124.8	30	1794	9	2.5	1000	1000	0	0	200	300	1.696	17.68	271	12.62	222	0	0	0	0	0	0	0
115		42	0	0	1		1	46	1	0	0	0	0	0	0	1	0	2	1	6	5	2	2	3	1767	4.125	136.8	25	2137.5	32.8	2.5	1500	1000	0	0	200	30	3.916	6.28	653	18.82	457	0	0	1	0	0	0	1
116		25	1	0	1		1	15	0	0	0	0	0	0	1	0	0	1	1	6	4	2	1	3	702	4.5	113.4	30	1053	15.75	2.75	1500	1000	0	0	100	500	3.218	10.68	585	17.78	395	0	0	0	0	0	0	0
117		42	1	0	1		1	30	0	0	0	0	0	0	1	0	0	2	2	6	4	1	2	2	1909.5	4.5	148.2	30	2308.5	19.5	2.75	2000	1000	0	0	100	100	3.776	6.06	852	21.81	376	0	0	0	0	0	0	0
118		31	1	0	2		1	9	1	0	0	0	0	0	1	0	0	3	1	1	0.5	1	1	3	2664	6	1526.4	35	3240	28	3.5	2000	1000	0	0	800	1200	2.398	21.06	324	11.88	282	0	0	0	0	0	0	0
119		31	1	0	1		1	18	1	0	0	0	0	0	1	0	0	3	1	1	0.5	2	1	3	1430	4.5	84.5	30	2796.3	20.5	3.25	2000	1000	0	0	50	850	2.591	12.81	486	10.25	343	0	0	0	0	0	0	0
120		48	0	0	1		1	54	1	0	0	0	0	0	1	0	0	2	2	6	7	2	2	3	1692	5.1	117.5	25	2044.5	22.325	3.15	1500	500	0	0	100	1200	3.562	6.01	650	22.84	428	0	0	1	0	0	0	1
121		24	0	0	1		2	15	1	0	0	0	0	0	1	0	0	2	1	6	7	1	1	3	900	1.5	116.1	25	1755	14	3	1500	500	1	0	500	100	3.212	8.12	593	13	358	0	0	0	0	0	0	0
122	re-transplantation	25	1	0	1		1	16	1	0	0	0	0	0	1	0	0	3	2	1	2	1	2	3	3192	10.5	210.9	25	3847.5	48.45	5.25	1000	1500	1	1	1500	30	5.116	6.05	941	15.89	323	1	0	1	0	0	1	0
123		49	1	0	1		1	17	0	0	0	0	0	0	1	0	0	2	2	6	4	2	2	3	1391.5	4.5	113.3	30	1755.6	31	2.7	2000	500	0	0	100	50	3.15	8.91	591	20.24	392	0	0	0	0	0	0	0
124		38	1	0	3		3	19	0	0	0	0	0	0	1	0	1	2	1	6	4	2	2	3	1260	4.5	75	50	3001.5	15	3	2500	1000	0	0	100	50							0	0	0	0	0	0
125		32	1	0	1		1	15	0	0	0	0	0	0	1	0	0	2	1	6	6	2	2	4	1479	4.2	104.04	35	2218.5	15	3	1500	1000	0	0	200	100	4.425	5.52	970	23.07	423	0	0	0	0	0	0	0
126		29	1	1	3		3	11	1	0	0	0	0	0	1	1	0		1	6	4	2	2	3	2397.76	4.5	70.8	35	2888.64	26	3.25	1500	1000	1	0	300	400	4.138	6.16	901	22.71	368	0	0	0	0	0	0	0
127		39	1	1	1		1	17	0	0	0	0	0	0	1	0	0	2	1	15	6	2	1	4	1164.8	4.875	88.704	30	2301.6	16.25	3.25	1000	1000	1	0	100	200	2.712	9.28	606	20.05	398	0	0	0	0	0	0	0
128		48	1	1	1		1	14	0	0	0	1	0	1	1	0	0	2	1	5	10	2	2	4	1911	6	147.98	35	2307.9	39.155	3.15	1500	1000	0	0	100	300	2.944	10.19	532	10.27	237	1	0	0	0	0	0	0
129		43	1	1	1		1	12	0	0	0	0	0	0	1	0	0	2	2	10	12	2	1	3	1330	4.875	86.8	30	2625	15.8	2.7	1500	1000	0	0	100	300	3.613	6.6	785	20.77	475	0	0	1	0	0	0	0
130		33	1	1	1		1	21	1	0	0	0	0	0	0	1	0	2	2	5	10	1	1	3	2478.6	4.5	121.5	40	3839.4	27.5	3.6	2000	1000	0	0	300	50	4.987	5.08	1039	18.11	419	1	0	0	0	0	0	0
131		26	1	1	1		1	28	1	0	0	0	0	0	1	0	1	2	2	6	6	2	2	2	1456	3	56	30	1764	12.5	2.5	2000	1500	0	0	100	100	2.206	15.26	433	12.9	408	0	0	0	0	0	0	0
132		42	1	1	1		2	12	1	0	0	0	0	0	1	0	0	2	2	6	8	1	2	3	3354	10.5	530.4	30	6786	59	6.83	2000	1500	1	0	400	1200	3.773	5.63	900	13.14	338	0	0	0	0	0	0	0
133		29	0	0	1		1	14	1	0	0	0	0	0	0	0	1	3	1	1	0.5	1	1	3	820	5.25	92	30	2400	24	3	2000	1000	1	1	600	1000	1.241	30.4	191	7.81	165	0	0	1	0	0	0	1
134		22	1	0	1		1	5	1	0	0	0	0	0	0	0	1	3	1			2	2	3	2553	5.7	205.62	25	3084.3	27.15	2.75	1500	1500	0	0	100	1400							0	0	0	0	0	0
135		32	1	1	1		1	96	0	0	0	0	0	0	0	0	1	2	1	13	8	2	1	4	993.56	3	42.48	35	1968.24	11.5	3.3	2500	500	0	0	200	600	2.249	30.16	238	8.73	310	0	0	0	0	0	0	0
136		48	0	0	1		2	90	0	0	0	0	0	0	0	1	0	2	2	6	4	2	2	3	954.5	7.5	44.82	20	1494	33	4.5	2750	500	1	0	200	100	1.915	13.49	335	12.18	263	0	0	0	0	0	0	0
137		32	1	1	1		1	14	0	0	0	0	0	0	0	1	0	2	1	6	7	1	1	3	1256.25	4.95	169.5	30	2193.75	36	3.8	1500	1000	0	0	150	400	3.911	9.48	616	16.6	294	0	0	0	0	0	0	0
138		32	1	1	1		1	31	0	0	0	0	0	0	1	0	0	2	2	16	12	2	1	3	888	4.95	79.2	30	1332	19.8	3.3	2000	1000	0	0	300	100	4.511	7.11	786	18.73	370	0	0	0	0	0	0	0
139		37	1	0	1		1	2	0	0	0	0	0	0	0	0	1	2	2	5	10	2	2	3	1685.2	4.2	114.4	30	2032.8	33.98	2.3	1500	1000	0	0	200	600	3.335	9.72	590	18.51	341	0	0	0	0	0	0	0
140		27	1	0	1		1	9	1	0	0	0	0	0	0	0	1	3	1	1	0.5	2	2	3	2263	4.05	182.5	30	2737.5	22.25	3.5	1500	500	0	0	50	650							0	0	0	0	0	0
141		23	1	0	1		1	24	1	0	0	0	0	0	1	0	0	2	1	5	10	1	1	3	1205.6	4.8	129.328	30	1808.4	31.51	4	1500	1500	1	1	1000	600	3.629	9.67	646	15.52	317	0	0	0	0	0	0	0
142		35	1	0	2		3	93	0	0	0	0	0	0	1	0	0	2	2	6	10	1	2	3	1078	4.65	64.68	40	2131.5	22.4	3.2	1500	1000	1	0	400	500	3.493	15.67	402	17.57	414	0	0	0	0	0	0	0
143		29	1	1	1		1	30	1	0	0	0	0	0	1	0	0	2	1	16	12	2	2	3	1064	4.35	182.4	50	1536	20.65	2.6	1000	1000	0	0	100	300	4.603	5.09	1055	28.5	572	0	0	0	0	0	0	0
144		37	1	0	1		1	9.5	1	0	0	0	0	0	1	0	0	3	2	1	0.5	2	2	3	1134	6.75	113.4	30	1701	31.5	4.16	1500	1000	0	0	100	100	1.891	22.19	298	9.94	225	0	0	0	0	0	0	0
145		34	1	1	1		1	26	1	0	0	0	0	0	1	0	0	2	2	6	4	2	2	4	1860	4.05	51	30	2790	23.55	3.7	2500	1000	0	0	200	250	4.589	6.75	811	16.07	354	1	0	0	0	0	0	0
146		46	1	0	1		2	30	0	0	0	0	0	0	1	0	0	2	2	15	12	2	1	3	256.5	4.5	43.2	30	810	21.5	2.25	1500	1000	0	0	100	700	1.948	10.67	518	11.38	293	0	0	0	0	0	0	0
147		29	0	0	1		2	11	1	0	0	0	0	0	1	0	0	2	2	16	6	1	1	3	1538.4	3.75	112.8	25	1857.6	21.66	2.5	2000	1000	0	0	100	1600	1.316	38.26	157	4.94	123	0	0	0	0	0	0	0
148		42	0	0	1		1	16	1	0	0	0	0	0	0	1	0		1	8	4	2	2	4	1860	4.05	150	30	2250	13.75	3	2000	1000	0	0	100	1600	1.154	51.43	114	5.5	185	0	0	0	0	0	0	0
149		27	1	0	1		3	20	1	0	0	0	0	0	1	0	0	3	1	1	0.5	1	1	3	1798	4.5	74.4	20	2194.8	25.75	2.7	1500	1000	0	0	100	100	1.926	16.18	410	11.99	304	0	0	0	0	0	0	0
150		35	1	1	1		1	43	0	0	0	0	0	0	1	0	0	2	2	6	6	2	1	3	1098	6.75	109.8	30	1647	31.5	4.16	1500	500	0	0	700	200	4.046	5.21	999	28.33	360	0	0	0	0	0	0	0
151		45	0	0	1		1	11	0	0	0	0	0	0	1	0	0	2	1	16	4	2	2	3	1365	3.45	858	30	2145	11.25	2.5	2000	1000	0	0	100	200	3.06	6.73	602	19.22	417	0	0	1	0	0	0	0
152		44	1	0	1		1	44	0	0	0	0	0	0	1	0	0	2	1	16	9	2	2	3	1540	7.5	154	30	2310	45	5	2500	500	0	0	100	300	4.431	5.91	855	24.4	495	0	0	0	0	0	0	0
153		33	0	0	1		1	48	0	0	0	0	0	0	0	0	1	2	2	12	9	1	1	4	736	4.8	50.6	20	1311	8.25	3.16	2000	1000	0	0	300	200	2.488	19.4	269	7.66	362	0	0	0	0	0	0	0
154		29	1	1	1		1	108	0	0	0	0	0	0	1	0	0	2	1	8	7	2	2	4	1834.14	5.25	140.14	40	3612.84	29.28	3.75	2000	1000	0	0	50	60	6.133	5.56	980	22.72	637	0	0	0	0	0	0	0
155		23	1	0	2		1	14	1	0	0	0	0	0	1	0	0	2	2	10	6	1	1	4	583	3.75	14.575	25	954	17.5	2.66	1250	0	0	0	300	200	5.818	7.77	770	24.27	385	0	0	0	0	0	0	0
156		46	0	0	3		1	28	1	0	0	0	0	0	1	0	1		1	12	12	2	2	3	702	4.5	70.2	25	2106	17.55	2.5	2000	1000	0	0	100	75	2.414	10.11	430	16.4	225	0	0	0	0	0	0	0
157		53	0	1	1		1	2	1	0	0	0	0	0	0	1	0		1	10	4	2	2	4	1125	4.35	55	25	2250	36.25	3.16	1500	1500	0	0	200	400	3.506	9.15	446	13.49	295	0	0	0	0	0	0	0
158		40	0	0	1		1	5	0	0	0	0	0	0	0	0	1	2	1	15	5	2	1	4	1818	6	980.4	30	5335.2	27		3000	1000	0	0	200	350	1.15	28.87	187	7.67	214	0	0	0	0	0	0	0
159		34	0	0	1		1	60	1	0	0	0	0	0	1	0	0	2	2	9	12	1	2	4	858	6	52	30	1677	14	2.35	1500	1150	0	0	150	150	2.63	10.78	435	18.01	429	0	0	0	0	0	0	0
160		32	1	1	1		1	7	1	0	0	0	0	0	1	0	0	2	1	15	9	2	2	3	1852.5	4.5	71.5	30	2242.5	18	3.25	2000	1000	0	0	100	800	2.662	18.22	361	13.09	291	0	0	0	0	0	0	0
161		48	1	1	1		1	24	1	0	0	0	0	0	1	0	0	2	1	7	3	2	2	3	2652	4.5	78	25	1560	34.5	3.25	2550	1000	0	0	50	300	3.389	8.57	614	13.8	276	0	0	0	1	0	0	0
163		29	1	1	1		1	10	0	0	0	0	0	0	0	1	0		2	6	6	2	2	3	1725.8	4.5	78	30	3248.7	21.125		1500	1000	0	0	100	150	2.156	24.05	292	11.06	281	0	0	0	0	0	0	0
164		36	1	0	1		2	5	0	0	0	0	0	0	0	1	0	3	2	1	0.5	2	1	3	1100	6	66	30	1155	27.5	3.4	1300	1000	0	0	100	500	1.823	23.78	283	7.91	299	0	0	0	0	0	0	0
165		35	1	1	1		1	4	1	0	0	0	0	0	1	0	0	2	1	6	10	2	1	3	896	6	100.8	30	1344	27.5	3	2000	1000	0	0	200	400	4.904	5.5	956	21.02	393	0	0	0	0	0	0	0
166		35	0	0	2	19.1	1	11.5	1	0	0	0	0	0	1	0	0	2	2	7	8	2	2	4	1664	6	208	20	2028	20	3	2500	500	1	0	600	900	3.444	12.15	394	28.35	422	0	1	0	0	0	0	0
167		32	0	0	1	21.44	1	2	0	0	0	0	0	0	1	0	0	2	2	15	4	2	1	3	1004.25	3	132.87	25	1823.1	30	2.5	1500	0	0	0	100	200	2.892	16.14	315	11.98	274	0	0	0	0	0	0	0
168		19	1	0	1	21.09	1	2	0	0	0	0	0	0	1	0	0	2	1	6	6	2	2	2	1177.2	6	129.6	30	2332.8	22	3.75	2500	500	0	0	100	400	4.285	12.47	533	18.27	428	0	0	0	0	0	0	0
169		32	1	1	1		3	14	1	0	0	0	0	0	0	1	0	2	1	6	6	1	2	4	936	4.5	45.76	25	1092	16.64	1.84	2000	1000	1	0	100	200	2.901	13.15	473	10.65	311	0	0	0	0	0	0	0
170		30	1	1	1	20.75	1	21	0	0	0	0	0	0	1	0	0	2	1	16	12	1	1	3	1495	6	58.5	60	2281.5	28	2.84	2000	1000	0	0	300	150	4.496	5.45	992	21.65	332	0	0	1	0	0	0	0
171		27	1	1	1	17.63	1	50	0	0	0	0	0	0	0	1	0	2	2	6	6.3	2	1	4	540	3	699.84	25	810	17.5	2.25	1500	0	0	0	100	50	4.992	4.68	1150	35.13	484	0	0	0	0	0	0	0
172		40	1	0	1	24.22	1	4.5	0	0	0	0	0	0	1	0	0	2	2	6	4	1	2	4	1271	6	186	25	1860	33.75	3.84	2500	1000	0	0	300	800	3.225	12.3	477	16.28	441	0	0	0	0	0	0	0
173		38	1	1	1		1	8	1	0	0	0	0	0	1	0	0	2	1	6	10	2	2	3	757.5	3	88.88	25	909	21	3.3	2500	1000	0	0	100	150	4.221	8.41	661	17.22	264	0	0	0	0	0	0	0
174		22	1	0	1	20.07	1	48	0	0	0	0	0	0	1	0	0	2	2	6	4	1	2	4	2053.2	6	69.6	30	3062.4	15	3	1500	1000	0	0	200	1000	2.968	21.87	329	13.37	257	0	0	0	0	0	0	0
175		38	0	0	1		1	18	0	0	0	0	0	0	0	0	1	2	1	16	7	2	1	3	1568	4.5	129.164	40	2293.2	29.8	3.16	1500	1500	0	0	200	700	3.522	10.17	446	20.03	321	0	0	0	0	0	0	0
176		43	1	0	1	24.22	1	10	1	0	0	0	0	0	1	0	0	2	1	18	9	2	2	4	980	4.5	70	30	1470	25	3	2500	500	0	0	100	1100	2.783	15.71	383	16.51	244	0	0	0	0	0	0	0
177		45	1	0	1		1	9	0	0	0	0	0	0	1	0	0	2	2	10	6	2	2	2	2456.4	4.5	264.96	30	2980.8	23.75	3.3	2000	1000	0	0	400	300	4.49	3.18	1420	25.19	535	1	0	0	0	0	0	0
178		54	0	0	1	20.31	2	102	0	0	0	0	0	0	0	0	1	2	2	10	10	2	2	3	1102.4	6	0	40	1341.6	7.5	3	2000	500	0	0	100	100	3.627	6.7	574	13.03	325	0	0	0	0	0	0	0
179		26	1	0	2		1	48	1	0	0	0	1	0	1	0	0	3	2	1	0.5	1	1	3	1820	8.7	120.64	50	3588	36	5.5	4000	1000	0	0	200	1600	1.045	45.62	175	6.89	222	0	0	0	0	0	0	0
180		46	1	1	1		1	1	1	0	0	0	0	0	1	0	0	2	1	6	4	2	2	2	2520	7.5	410.4	40	3672	24	3.3	2500	1000	0	0	100	300	1.905	18.97	322	20.68	472	0	0	0	0	0	0	0
181		54	1	0	1	21.97	2	12	0	0	1	0	0	1	1	0	0	2	2	6	6	2	2	4	2177.5	6	84.5	40	2632.5	22.25	3.25	1500	1500	0	0	200	400	3.036	7.02	699	24.4	467	0	0	0	0	0	0	0
182		49	1	0	1	18.78	1	37	0	0	0	0	0	0	1	1	0		1	15	8	1	1	3	848	7.5	130.38	30	2117.88	21.2	4.25	1000	1500	1	0	400	150	5.763	4.49	1041	35.31	541	1	1	0	0	0	0	0
183		28	0	0	1	19.71	1	20	1	0	0	0	0	0	0	1	0	2	2	15	8	1	1	4	1060	6	97.52	35	1590	23.75	4.5	2500	1000	1	1	400	600	3.234	9.76	489	17.41	363	0	0	0	0	0	0	0
184		26	1	0	1	18.73	1	10	0	0	0	0	0	0	1	0	0	3	1	1	1	1	2	3	816	7.5	115.26	30	1224	20	3.75	2000	1000	0	0	200	500	1.606	26.89	271	6.58	208	0	0	0	0	0	0	0
185		47	1	0	1	22.31	1	12	0	0	0	0	0	0	0	1	0	2	2	6	6	1	2	4	1131.24	4.5	72.6	40	2241.36	39.7	2.3	2000	0	0	0	100	500	3.685	6.42	789	24.65	479	0	0	0	0	0	0	0
186		40	1	1	1	20.55	2	22	0	0	0	0	0	0	1	0	0	2	1	6	6	2	2	4	696	7.5	92.8	30	3219	35.803	4.5	2500	1500	0	0	400	400	3.993	5.73	903	18.71	457	0	0	0	0	0	0	0
187		32	1	1	1	22.04	1	10	0	0	0	0	0	0	1	0	0		1	12	10	2	2	3	780	4.65	72	30	1170	22.75	3.25	2000	1000	0	0	100	50	5.743	5.04	1046	25.7	387	1	0	0	0	0	0	0
188		53	1	0	1	23.32	1	48	1	0	0	0	0	0	1	0	0	2	2	6	10	2	2	4	2346	4.5	103.5	35	3519	37.575	4	1500	1000	0	0	100	50	5.912	4.87	952	18.42	387	1	0	0	0	0	0	0
189		65	1	0	1	22.77	1	18	0	0	0	0	0	0	1	0	0		2	10	10	2	1	3	1209	12	57.04	30	3348	34.26	2.75	1000	500	0	0	100	200	2.505	15.99	334	16.34	356	0	0	0	0	0	0	0
191		37	1	0	1	15.33	1	9	0	0	0	0	0	1	1	0	0	3	1	1	0.5	2	1	3	1705.55	6	119.61	30	2036.03	30.504	3	2000	1000	0	0	200	800	1.781	27.78	246	5.17	204	0	0	0	0	0	0	0
192		30	0	0	1	25.89	1	27	1	0	0	0	0	0	0	0	1	2	2	6	10	2	2	4	1552.32	6	75.6	25	2328.48	30.05	3	2000	1000	0	0	100	300	1.774	11.7	416	14.7	393	0	0	0	0	0	0	0
193		41	1	0	1	23.88	1	12	1	0	0	0	1	0	1	0	0	2	1	7	4	1	2	3	1766.4	6	262.2	30	3477.6	18.75	4	2500	500	0	0	300	200	2.828	8.16	662	15.58	579	0	0	0	0	0	0	0
194		25	0	0	2	18.83	1	3	0	0	0	0	0	0	1	0	0		2	10	5	2	2	4	940	4.5	117.5	20	1410	11.25	2.5	1500	1000	0	0	100	200	5.123	5.07	860	25.65	481	1	0	1	0	0	0	0
195		38	0	0	1		3	21	0	0	0	0	0	0	1	0	0	2	1	16	6	2	1	3	495.36	6	84.48	30	1486.08	13.75	2.75	1000	1000	1	0	100	200	3.819	6.56	641	14.96	410	0	0	0	0	0	0	0
196		47	1	0	1	20.76	3	24	1	0	0	0	0	0	0	1	0	2	2	10	6	1	1	3	720	6	72	25	1080	15	2.5	500	600	0	0	200	100	1.617	41.36	168	11.28	287		0	0	0	0	0	0
197		44	1	0	1	31.07	1	31	1	0	0	0	0	0	0	0	1		2	7	5	2	2	4	1454.52	3	74.4	40	2232	13.95	2	2000	1000	0	0	200	100	4.064	9.85	560	20.98	557		0	0	0	0	0	0
198		40	0	0	1	21.48	1	5	1	0	0	0	0	0	0	1	0	2	2	10	8	2	2	2	1775.4	2.25	93.5	40	2663.1	21.65	3.58	1500	1500	0	0	100	75	3.565	6.49	643	23.17	395	0	0	0	0	0	0	0
199		58	1	0	1	21.97	1	54	0	0	1	0	1	0	1	0	0		2	10	6	2	2	3	812.2	1.5	90.52	30	2284.08	39.3	1.75	500	1000	0	0	100	200	4.344	6.57	726	28.31	466	0	0	0	0	0	0	0
200		29	1	1	1	18.73	1	5	1	0	0	0	0	0	1	0	0	2	1	16	8	1	2	3	1281.86	6	69.55	30	2510.22	17.9	3.41	2000	1000	1	0	200	100						1	0	0	0	0	0	0
201		55	0	0	1	20.96	2	23	0	1	0	0	0	0	1	0	0	2	2	10	4	1	2	3	1501.5	6	95.26	30	2940.3	34.93	4.66	2500	1500	1	0	200	50							0	1	0	0	0	0
202		43	1	1	1	23.72	1	24	1	1	1	0	0	0	0	0	1	2	2	16	10	2	2	3	1652.88	3	32.944	30	3258.9	29.25	3.75	1300	1000	1	0	400	50	4.202	6.53	796	26.18	408	0	0	0	0	0	0	0
203		48	0	0	2	22.66	2	132	1	0	0	1	1	1	1	0	1	2	1	16	10	1	2	4	1613.56	6	94.656	25	3159.84	30.8	4.84	2000	1000	1	0	200	300						1	0	0	0	0	0	0
204		33	1	1	1	18.52	1	56	1	0	0	0	0	0	1	0	0	2	2	15	8	2	1	2	878.4	6	102.72	30	1317.6	34.56	3.5	2000	1000	0	0	100	200							0	0	0	0	0	0
205		35	1	0	1		1	10.5	1	0	0	0	0	0	1	0	0		1	13	5	2	2	4	1282.4	6	128.24	30	1923.6	42.06	4.58	2000	1000	0	0	100	200							0	0	0	0	0	0
206		46	1	0	1	21.45	1	2	0	0	0	0	0	0	0	1	0	2	2	10	8	2	2	3	1341.68	4.5	127.72	30	2012.52	25	3.25	1500	500	0	0	200	300	2.908	9.27	582	17.38	365	0	0	0	0	0	0	0
207		39	1	0	1	19.88	1	13	1	1	0	0	0	0	0	1	0	2	1	6	8	2	2	3	1354.5	4.5	176.4	30	2646	29.5	3.58	2500	1000	0	0	100	100	3.317	12.91	461	13.25	289	0	0	0	0	0	0	0
208		42	0	0	1	25.24	1	18	1	0	0	0	0	0	1	0	0	2	1	15	6	2	1	3	1341.9	7.5	113.4	30	1795.5	21.96	2.92	2000	1000	0	0	200	600						0	0	0	0	0	0	0
209		47	0	0	1	19.15	1	22	1	0	0	0	0	0	1	0	0	2	2	6	4	1	2	3	1012	4.5	49.68	20	1976.16	15.3	3.5	1000	1000	0	0	300	200	1.696	25.19	201	8.32	260	0	0	0	0	0	0	0
210		28	1	1	1	24.8	1	19	1	0	0	1	0	0	1	0	0	2	2	10	3	2	2	2	1460.5	3	115.57	10	2190.75	22.1	2.8	2000	1000	0	0	100	300	2.085	28.95	252	13.42	396	0	0	0	0	0	0	0
211		44	1	1	1	21.71	1	24	1	0	0	0	1	0	1	0	0	2	1	15	12	2	2	3	2135.2	7.5	108.8	20	1836	30.5	4.5	2000	1000	0	0	200	300	2.787	12.5	460	15.96	330	0	0	0	0	0	0	0
212		36	1	0	1	19.38	1	5	1	0	0	0	0	0	0	1	0	2	1	6	6	2	2	2	1431.44	4.5	90.48	30	4182.96	16.8	3	2000	1000	0	0	100	1000	1.654	27.36	252	10.68	379	0	0	0	0	0	0	0
213		36	0	0	1	19.2	1	11	1	0	0	0	0	0	1	0	0	2	1	6	6	1	2	3	1050.6	0	39.015	25	2044.08	13	3.3	2500	1000	0	0	300	600	1.603	25.48	211	8.71	257	0	0	0	0	0	0	0
214		30	1	0	1	16.96	1	16	0	0	0	0	0	0	1	0	0	2	2	6	4	2	1	3	1788.5	4.5	113.68	30	2110.92	36.572	3.25	1500	1500	1	0	100	200	4.674	12.11	512	22.51	281	1	1	0	0	0	0	0
215		33	0	0	1	18.67	1	4.5	1	0	0	0	1	0	1	0	0	2	2	7	9	1	2	3	1162.32	5.25	63.7	20	2093.28	14	3.4	500	1000	0	0	200	400	2.417	12.98	375	20.79	404	0	0	0	0	0	0	0
216		29	1	1	1	19.05	1	5	1	0	0	0	0	0	1	0	0	3	1	1	0.5	2	1	2	1046.66	7.5	116.82	30	2010.72	19.35	2.4	2000	1000	0	0	150	1100	1.511	41.5	186	8.59	233	0	0	0	0	0	0	0
217		23	1	0	1	16.33	3	29	1	0	0	0	0	0	1	0	0		2	16	7	2	1	3	1560	5.25	70	30	2190	18.5	3.5	2000	1000	0	0	100	150	3.89	12.72	512	16.86	306	0	0	0	0	0	0	0
218		37	0	0	1	20.58	1	19	1	0	0	0	0	0	1	0	0		1	16	7	2	1	3	1043.28	3	100.44	30	1564.92	9.2	2.3	1700	1000	0	0	100	800	2.536	20.12	255	12.51	314	0	0	0	0	0	0	0
219		28	0	0	1	22.04	1	36	1	0	0	0	0	0	1	0	0	2	1	6	6	2	2	4	1920	3	67.2	30	2289.6	23.88	3	2500	1000	0	0	200	200	3.741	9.02	522	17.4	278	0	0	1	0	0	0	0
220		37	1	0	1	23.77	1	3	1	0	0	0	0	0	1	0	0		1	10	14	2	2	4	1447.6	6.75	141.68	30	2795.1	13.75	2.75	2000	1000	0	0	100	50	6.34	3.44	1392	31.24	375	1	0	0	0	0	0	0
221		32	1	0	1	18.36	1	10	1	0	0	0	0	0	1	0	0	2	2	10	10	2	1	4	960.68	6	61.1	30	1906.32	18.3	3.25	2000	1000	0	0	100	250	3.726	8.45	678	17.07	309	0	0	0	0	0	0	0
222		45	1	0	1	22.99	2	12	1	1	0	0	0	0	0	1	0	2	2	6	6	2	1	3	1564	4.5	92.48	35	3051.84	23.8	3.4	2000	1000	0	0	100	400	2.737	7.16	721	15.44	366	0	0	0	0	0	0	0
223		30	1	0	1	20.68	1	11	0	0	0	0	0	0	1	0	0	2	1	10	5	1	1	4	2157.4	4.5	143.38	25	2613	26.17	3.25	1500	1000	0	0	200	200	3.595	11.01	554	17.71	467	0	0	0	0	0	0	0
224		24	1	1	1	28.03	1	31	1	0	0	0	0	0	1	0	0	2	1	15	7	2	2	3	3102.3	6	113.4	30	4595.13	37.9	3.7	1500	1000	0	0	100	300	2.234	24.21	299	9.9	287	0	0	0	0	0	0	0
225		42	1	0	1	21.05	3	84	1	0	0	0	0	0	1	0	0	2	1	15	7	2	1	3	1360.8	7.5	120.96	30	2041.2	24	5	1500	1500	0	0	100	200	4.562	10.03	558	18.86	372		0	0	0	0	0	0
226		47	1	1	1	19.38	1	45	1	0	0	0	0	0	1	0	0	2	2	8	10	2	2	3	1380.4	4.5	83.52	30	3229.44	32.2	4.5	1750	500	0	0	100	400	1.796	19.49	313	13.55	277	0	0	0	0	0	0	0
227		36	0	0	1	21.48	1	12	1	0	0	0	0	0	1	0	0	2	1	6	10	1	2	3	935	4.5	36.3	30	1742.4	11.75	2.3	1500	1000	0	0	100	600	1.075	16.79	298	13.04	322	0	0	0	0	0	0	0
228		56	0	0	1		1	30	1	0	0	0	0	0	1	0	0	2	2	6	10	2	2	3	1728	4.5	79.2	30	2548.8	31	3.5	1500	1000	0	0	700	1200	1.933	6.25	601	18.86	502	0	0	0	0	0	0	0
229		49	1	0	1	30.1	1	6	1	0	0	0	0	0	1	0	0	2	1	16	12	2	2	3	1200.6	6	243.6	30	1566	20.3	2.6	1500	1000	0	0	100	500	2.289	8.77	599	18.28	355	0	0	0	0	0	0	0
230		29	1	0	1	16.33	1	18	1	0	1	0	0	0	0	0	1	3	1	1	0.5	2	1	3	600	3	50	30	900	12.5	3	2000	1000	0	0	100	1200	1.98	28.61	253	11.5	187	0	0	0	0	0	0	0
231		30	0	0	1	20.31	1	29	1	0	0	0	0	0	1	0	0	2	1	10	4	2	1	4	1310.4	4.5	64.48	30	1934.4	0	3.1	1500	1000	0	0	100	400	2.542	7.51	600	13.13	334	0	0	0	0	0	0	0
232		34	1	0	1		1	21	1	0	0	0	0	0	1	0	0	2	2	12	5	2	2	4	1032.4	3.75	51.04	30	1976.64	17.1	2.7	1500	1500	1	0	500	200	1.867	6.17	874	24.75	390	0	0	0	0	0	0	0
233		48	1	0	1	21.47	1	5	1	0	0	0	0	0	1	0	0		1	12	4	2	2	3	806	4.5	35.1	30	1209	25.675	2.45	2000	1000	0	0	200	200	3.734	8.29	631	14.48	309	1	1	0	0	0	0	0
234		38	0	0	1	17.19	1	20	1	0	0	0	0	0	1	0	0	2	2	10	5	2	2	3	1170.4	7.5	79.2	20	2310	16.8	4.1	2000	1000	0	0	100	300	3.085	10.14	447	14.1	225	1	0	1	0	0	0	0
235		35	1	0	1	22.04	1	48	0	0	0	0	0	0	1	0	0	3	1	1	0.5	1	1	2	2472	3.75	120	40	3672	25.75	4.7	2000	1000	1	0	400	800	1.636	19.82	331	14.09	280	0	0	0	0	0	0	0
236		28	1	1	1	19.59	2	9	1	0	0	0	0	0	0	1	0	2	1	12	10	2	2	2	1194	1.8	94.8	30	3420	14.5	2.8	1500	1000	0	0	200	500	4.473	8.66	684	16.76	471	1	0	0	0	0	0	0
237		26	1	0	1	15.7	1	6	1	0	0	0	0	0	1	0	1	2	2	6	6	2	2	2	1062.2	3	54.52	30	1593.3	14.5	2.4	2500	0	1	0	200	75	5.111	8.11	730	14.71	273	0	0	1	0	0	0	0
238		22	1	1	1	16.65	1	9	1	0	0	0	0	0	1	0	0	3	1	1	0.5	2	2	3	775.2	4.5	69.36	30	1162.8	17.85	3.4	3000	500	0	0	100	600	1.747	18.98	370	12.6	260	0	0	0	0	0	0	0
239		27	1	0	1	22.77	1	79	1	0	0	0	0	0	0	1	0	2	1	10	10	2	1	3	1426	4.5	89.28	30	2734.2	22.2	3.7	1500	1000	0	0	100	300	3.511	8.96	665	23.22	535	0	0	0	0	0	0	0
240		23	1	1	1	25.35	1	7	1	0	0	0	0	0	1	0	0	2	2	10	10	1	1	3	2400	4.5	150	30	2970	29.1	2.9	2500	500	0	0	100	100	3.428	7.66	779	16.62	530	1	0	0	0	0	0	0
241		47	0	0	1	22.83	1	6	1	0	0	0	0	0	1	0	0	2	1	6	6	2	2	4	752.4	3	94.62	30	2257.2	25.39	3.2	2000	250	0	0	300	300	1.971	7.64	536	24.19	509	0	0	0	0	0	0	0
242		26	0	0	1	17.9	1	18	0	0	0	0	0	0	1	0	0	2	1	5	3	2	2	3	851.4	3	56.76	30	1702.8	18.19	3.1	2000	500	1	0	200	150	2.717	12.69	398	24.04	500	1	0	1	0	0	0	0
243		46	1	1	1	24.73	1	11	1	0	0	0	0	0	1	0	0	2	2	6	6	2	2	4	1110	11.7	46.62	30	1665	44.4	3.5	2000	1500	1	0	300	470	3.633	7.57	688	16.35	435	0	0	0	0	0	0	0
244		48	1	1	1	22.86	1	24	1	0	0	0	0	0	1	0	0		1	10	8	2	2	3	2093	9	84	25	2100	18.5	3.6	2000	1000	1	0	300	400	3.889	7.74	668	18.23	454	0	0	0	0	0	0	0
245		58	1	1	1	26.83	1	88	0	1	0	0	0	0	1	0	0	2	1	12	7	2	2	3	1411	4.5	88.4	30	2116.5	14	2.7	1500	1000	0	0	200	500	4.032	6.61	718	29.92	521	0	0	0	0	0	0	0
246		33	0	0	1	19.71	1	1	0	0	0	0	0	0	1	0	0		2	10	8	2	2	3	1256.1	4.5	445.2	30	1526.4	18.345	2.8	1500	1000	0	0	100	400	1.823	26.95	205	11.61	436	0	0	0	0	0	0	0
247		25	1	1	1	16.98	1	5	1	0	1	0	0	0	0	1	0		2	12	8	2	2	3	1352	6	79.04	45	2667.6	38.496	4.1	1000	1000	1	1	600	1700	2.571	9.88	624	24.16	508	0	0	0	0	0	0	0
248		37	1	0	1	23.05	1	20	1	0	1	0	0	0	1	0	0	2	2	10	8	1	1	3	1732	6	84.32	30	2399.4	23.4	3	2500	1000	0	0	100	1200	2.901	13.17	456	15.86	262	0	0	0	0	0	0	0
249		48	1	1	1	18.37	1	14	1	0	0	0	0	0	1	0	0		2	6	6	2	2	3	1200	0	0	30	1710	12.5	2.85	2000	500	0	0	100	600							0	0	0	0	0	0
250		30	1	1	1	21.48	1	29	1	0	0	0	0	0	1	0	0		2	6	4	2	2	4	726	4.5	72.6	35	1089	16.5	2.8	1000	1000	0	0	100	400	2.133	17.25	380	14.02	289	0	0	0	0	0	0	0
251		43	1	0	1	20.23	2	19	1	0	0	0	0	0	1	0	0		1	6	4	2	1	3	911.2	4.5	112.56	30	2733.6	16	3	1500	1000	1	0	200	800	2.517	14.34	413	17.45	315	0	0	0	0	0	0	0
252		34	1	0	1	20.15	1	23	1	0	0	0	0	0	1	0	0	3	1	1	1	2	1	3	878.4	3	46.36	30	1720.2	9	2	1500	500	0	0	100	200	3.21	8.15	690	16.81	356	0	0	1	0	0	0	0
253		36	1	1	1	22.28	1	6	1	0	0	0	0	0	1	0	0	2	2	6	6	1	2	4	910.8	6	88.32	30	1366.2	16.5	3.3	2000	1000	0	0	200	500	2.024	10.13	570	19.65	324	0	0	1	0	0	0	0
254		27	1	0	1	23.51	1	55	1	0	0	0	0	0	1	0	0	2	1	6	3	2	2	3	1800	6	144	30	3564	37.872	3.7	1000	1000	0	0	100	800	2.292	6.27	898	20.44	381	0	0	0	0	0	0	0
255		25	1	0	2	19.92	1	11	1	0	0	0	0	0	1	0	0		1	6	6	2	2	3	1354.2	4.5	103.7	30	2616.9	16	3.2	2000	500	0	0	200	1200	2.151	18.46	372	19.12	429	0	0	0	0	0	0	0
256		34	0	0	1	18.75	1	24	1	0	0	0	0	0	1	0	0	2	2	6	6	1	1	2	1257.6	1.5	86.4	20	3686.4	21	2.9	1000	1000	0	0	300	100	3.279	11.61	409	14.3	308	0	0	1	0	0	0	0
257		31	1	0	1	21.11	1	11	1	0	0	0	0	0	1	0	0		1	6	4	2	1	3	1085.8	4.5	70.76	30	2122.8	17.4	2.9	2000	500	0	0	200	300	2.881	9.79	607	18.51	377	0	0	0	0	0	0	0
258		35	1	1	1	24.22	1	16	1	0	0	0	0	0	1	0	0	2	1	6	6	1	2	3	1988	3	189	40	3108	29.4	3.3	1500	500	1	0	300	200	3.134	12.43	487	17.57	365	0	0	0	0	0	0	0
259		36	1	0	1	21.22	2	10	1	0	1	0	0	0	1	0	0		1	6	6	2	2	4	1222	6.75	127.4	35	2476.5	16.5	3.5	2000	1000	1	0	400	80	3.939	9	632	17.5	432	1	0	0	0	0	0	0
260		42	1	1	1	17.84	1	27	1	0	0	0	0	0	0	1	0		2			2	1	3	999	6	133.92	20	1198.8	19.8	3.85	2000	1000	0	0	200	300	4.593	9.03	609	16.31	326	1	0	0	0	0	0	0
261		44	0	0	1		1	32	1	0	0	0	0	0	1	0	0	2	2	14	7	2	2	3	2568	6	153.6	30	3096	31.1	3.6	2000	1000	0	0	200	300	4.473	5.52	714	28.35	410	1	0	0	0	0	0	1
262		38	1	0	1	22.04	1	11	0	0	0	0	0	0	1	0	0	2	1	16	10	2	1	3	1080	4.5	152.4	30	1080	22	2.8	1500	1000	0	0	200	600	2.134	14.76	415	16.42	324	0	0	0	0	0	0	0
263		43	1	0	1	21.55	1	4	1	0	0	0	0	0	1	0	0	2	1	26	9	2	1	2	1650	2.25	87.12	40	2475	16.5	3	2500	500	0	0	100	900	2.569	20.52	307	12.36	276	0	0	0	0	0	0	0
264		38	1	0	1	24.33	1	96	1	0	0	0	0	0	1	0	0	2	2	6	6	2	2	3	1020.65	9	134.1	30	3061.95	25.2	3.6	2000	1000	0	0	200	300	3.256	15.39	401	21.16	464	0	0	0	0	0	0	0
265		29	0	0	1	16.02	1	24	0	0	0	0	0	0	0	1	0	3	1			2	1	3	824	4.5	48	25	1632	14	3.66	2500	1000	0	0	100	1000	1.097	50.05	125	8.12	248	0	0	0	0	0	0	0
266		44	0	0	1	26.04	1	60	0	0	0	0	0	0	1	0	0	2	2	16	10	2	2	2	1508	3.75	93.6	30	2983.5	18.5	3.5	2000	1000	0	0	700	1200	3.704	6.43	629	13.01	343	0	0	0	0	0	0	0
267		40	1	1	1		1	72	1	0	0	0	0	0	1	0	0	2	1	6	6	2	2	3	1694	6	77	40	2524.5	27.5	3.5	2500	1000	0	0	100	200	2.799	8.2	667	18.16	347	0	0	0	0	0	0	0
269		64	1	1	1		1	20	0	0	0	0	0	0	1	0	0		1	16	13	2	2	3	769.6	4.5	118.56	40	2308.8	21	3	2000	1000	0	0	100	700	2.418	12.26	416	40.88	421	0	0	0	0	0	0	0
270		35	1	1	1		1	10	1	0	0	0	1	0	1	0	0		2	12	9	2	1	3	940	4.5	0	40	1860	13.5	3	2000	1000	0	0	200	200	2.334	14.05	440	16.77	549	0	0	0	0	0	0	0
271		32	0	0	1	18.03	2	12	1	0	0	0	0	0	0	0	1	3	1			2	1	3	767.25	4.05	54	20	1782	30.25	3	1000	1000	1	1	150	220	1.163	22.54	239	10.21	204	0	0	0	0	0	0	0
272		27	0	0	1	24.03	1	8	0	0	0	0	0	0	0	1	0	3	1	2	0.5	1	2	3	1320	4.875	79.2	30	2610	29.5	4	2500	1000	0	0	100	1000							0	0	0	0	0	0
273		34	1	0	1	29	1	18	1	0	0	0	0	0	1	0	0		1	8	4	2	2	3	1520	6	133	40	2280	22	3.5	1700	1000	0	0	100	300	3.057	12.03	503	16.34	311	0	0	0	0	0	0	0
274		50	1	1	3	24.07	1	2	1	1	0	0	0	0	0	0	1		1	8	4	2	2	4	1622.4	5.55	118.56	30	3135.6	22.75	3	2500	1000	0	0	500	400	2.341	11.44	478	24.46	466	0	0	0	0	0	0	0
275		32	1	0	1	24.22	1	8	1	0	0	0	0	0	0	1	0		2	10	10	1	2	3	2870	6	182	30	3465	40	4	2500	500	0	0	100	100	5.189	6.89	807	22.1	398	1	0	0	0	0	0	0
276		35	1	1	1	16.9	1	25	1	0	0	0	0	0	1	0	0		1	10	4	2	2	3	1100	4.125	65	30	2175	26.25	4	2000	1000	0	0	200	200	6.53	4.67	1094	29.12	426	1	0	0	0	0	0	0
277		50	0	0	1	23.83	1	36	0	0	0	0	0	0	0	0	1		1	12	8	2	1	3	1159	6.375	189.1	35	1738.5	29.25	4.2	2000	1000	0	0	100	200							0	0	0	0	0	0
278		35	1	1	1	21.22	1	108	1	0	0	0	0	1	0	1	0		2	6	6	2	2	3	1430	4.5	78	30	2827.5	15	4	2500	1000	0	0	300	400							0	0	0	0	0	0
279		24	0	0	1		1	14	0	0	0	0	0	0	0	0	1		2	15	12	1	1	3	1200	4.5	43.2	30	936	32.08	2.75	2000	1000	0	0	100	100	6.103	6.32	717	20.76	538	0	0	0	0	0	0	0
280		44	1	1	1	27.04	1	2	1	0	0	0	0	0	1	0	0		1	12	15	2	2	3	1664	3.75	80	30	3288	25	3.2	1500	500	0	0	300	160							0	1	0	0	0	0
281		23	0	0	2		1	8	0	0	0	0	0	0	1	0	0	2	2	6	4	1	1	2	1850	7.5	165	35	2775	32.05	4.7	1000	1000	0	0	100	500	2.243	17.67	308	9.5	311	0	1	0	0	0	0	0
282		45	1	0	1	20.2	1	48	0	0	0	0	0	0	0	0	1		1	15	7	2	2	3	1767	7.125	108.3	35	3505.5	23.75	4.5	1000	1000	1	0	600	2000	2.13	11.41	493	12.24	268	0	0	0	0	0	0	0
283		39	1	0	1	19.94	1	8	1	0	0	0	0	0	0	1	0	2	1	6	4	2	1	4	2419	5.625	1156.4	25	2920.5	24	3.5	2500	1000	1	0	400	500							0	0	0	0	0	0
284		37	1	1	1		1	7	1	0	1	0	0	1	0	1	0	2	1	16	12	2	1	3	1860	4.875	68.2	40	3162	24.5	3.5	1500	1500	0	0	100	800	2.6	10.98	530	16.73	361	0	1	0	0	0	0	0
285		44	0	0	1	18.96	1	60	1	0	0	0	0	0	0	0	1		2	10	6	1	2	3	1122	4.5	137.7	30	2065.5	29.5	3.8	2000	500	0	0	300	350	3.12	4.87	787	23.98	438	0	0	0	0	0	0	0
286		46	0	0	1	22.77	1	12	1	0	0	0	1	0	1	0	0		1	15	7	2	2	3	744	4.125	0	25	1116	28	3	1200	1000	0	0	100	300	2.384	7.44	545	19.49	382	0	0	0	0	0	0	0
287		61	0	0	1	17.36	1	2	1	0	0	0	1	0	1	0	0	2	1	6	4	2	2	3	1764	4.725	132.3	25	1176	35.5	3.5	2000	1000	1	0	200	550	2.233	13.5	305	10.35	223	1	0	0	0	0	0	0
288		33	1	1	3	24.74	1	24	1	0	0	0	0	0	1	0	1	2	1	10	4	2	2	4	2311.5	4.5	731.4	35	2794.5	20.5	4.35	1600	1500	0	0	100	450							0	1	0	0	0	0
289		32	1	1	1	20.76	1	80	1	0	0	0	0	0	1	0	0		2	10	8	2	1	3	1200	7.125	102	20	3600	46	3.85	1500	1500	0	0	400	200	3.555	6.44	849	26.15	432	0	0	0	0	0	0	0
290		31	1	1	1	24.22	1	18	1	0	0	0	0	0	1	0	0	1	2	12	4	1	1	4	1820	6.9	337.4	25	2940	38	4.75	2000	1000	0	0	200	350	4.077	4.28	1197	31.97	469	0	0	0	0	0	0	0
291		22	0	0	1		1	15	0	0	0	0	0	0	0	1	0		2	16	9	2	1	3	955.5	6.375	101.4	25	1872	18	4	3000	500	0	0	100	50	3.755	5.73	782	27.05	449	0	0	0	0	0	0	0
292		33	0	0	1	15.82	1	13	1	0	0	0	0	0	0	1	0		2	10	5	2	2	4	836	4.875	159.6	20	1653	15	3.5	2500	500	1	0	200	400	2.704	6.17	690	22.84	359	0	0	0	0	0	0	0
293		31	1	1	1	23.84	1	25	0	0	0	0	0	0	1	0	0	3	2	1	0.5	2	1	3	1314	5.25	102.2	40	1861.5	17.5	3.4	1500	1500	0	0	200	500	2.916	9.88	599	22.63	545	0	0	0	0	0	0	0
294		45	1	0	1	18.34	1	10	1	0	0	0	0	0	1	0	0		2	12	17	2	1	4	1086.5	4.5	143.1	20	2146.5	26.5	3.25	2000	1000	0	0	200	200	2.816	8.64	617	15.56	227	0	0	0	0	0	0	0
295		22	1	1	1	26.3	1	8	1	0	0	0	0	1	1	0	0	1	2	10	2	2	2	4	1936	6	228	30	3534	23	4	2000	1500	0	0	200	100	2.62	12.32	526	13.12	340	0	0	0	0	0	0	0
296		49	1	1	1	24.82	1	12	1	1	0	0	0	0	0	0	1	2	1	10	6	2	2	3	1900	3.75	76	35	2827.2	30	3	2000	1000	0	0	50	10	2.91	5.56	868	24.15	373		0	0	0	0	0	0
297		24	1	0	1	22.86	3	10	0	0	0	0	0	0	1	0	0	2	2	12	6	1	1	4	2184	5.25	84	30	3276	27	4	3500	1500	0	0	200	350	2.804	10.53	592	23.89	436	0	0	0	0	0	0	0
298		21	1	0	1		2	9	1	0	0	0	0	0	1	0	0		1	16	6	2	1	3	1212	0	72	20	2304	21.6	3.25	2500	500	0	0	100	350	2.79	12.32	529	13.89	395	0	0	0	0	0	0	0
299		35	1	0	1	19.03	1	20	1	0	0	0	0	0	1	0	0		2	6	4	2	1	3	710	3.75	49.5	20	990	10.5	2.6	2500	1000	0	0	100	200	3.949	6.93	780	20.81	297	1	0	0	0	0	0	1
300		32	1	1	1	21.6	1	10	1	0	0	0	0	0	1	0	0	2	2	16	8	1	1	4	1841	5.625	200.2	25	3654	22.5	4	2500	1000	0	0	200	650	2.773	6.18	878	26.23	519	0	0	0	0	0	0	0
301		37	1	0	1	23.66	3	13	1	0	0	0	0	0	0	1	0		1	15	7	2	2	2	1652	1.125	105	30	3276	18.75	3.5	2000	500	0	0	100	100	5.163	3.81	1273	23.05	493	1	0	0	0	0	0	0
302		45	0	0	1	19.05	1	42	1	0	0	0	0	0	1	0	0	2	1	10	10	1	2	3	1767	7.125	155.04	30	3505.5	23.75	4.5	3000	1000	1	0	500	50	5.414	4.29	869	28.32	435	1	0	1	0	0	0	0
303		35	1	0	1	21.23	1	18	1	0	0	0	0	0	1	0	0		2	6	4	2	1	3	1064	5.625	106.4	30	1596	28	3.5	1000	500	1	0	100	300	3.372	8.41	669	22.75	379	0	0	0	0	0	0	0
304		48	1	1	1	23.94	1	6	0	0	0	0	0	0	1	0	0		1	6	6	2	2	3	955	4.275	93.8	25	2625	30.6	2.51	2000	1000	0	0	150	550	3.459	6.01	819	23.13	511	0	0	0	0	0	0	0
305		27	1	1	1	23.53	3	6	1	0	0	0	0	0	1	0	0	3	2	1	0.5	2	1	2	1394	4.65	81.6	30	2754	16	3.1	2000	1000	0	0	200	300	3.971	9.82	616	23.34	445	0	0	0	0	0	0	0
306		46	0	1	1	26.67	1	15	0	0	0	0	0	0	1	0	0	1	2	6	8	1	2	3	1820	5.4	100.8	25	4305	31.75	4.4	1560	1500	0	0	300	200	3.279	5.38	717	24.34	389		0	0	0	0	0	0
307		30	1	1	1	20.96	1	28	1	0	0	0	0	0	1	0	0	1	1	10	10	2	1	2	1165.6	3.9	120.28	30	2306.4	22.8	3.5	2000	500	0	0	100	250							0	0	0	0	0	0
308		22	1	0	1	26.78	1	20	1	0	0	0	0	0	1	0	0		2	6	4	2	1	3	2722.4	5.1	1672.8	25	4083.6	17	4.5	2000	1000	0	0	100	20	4.514	3.51	1487	24.97	448	1	0	0	0	0	0	0
309		44	1	1	1	25.86	1	46	1	0	1	0	1	0	1	0	0		1	12	6	2	2	4	1530.8	5.25	94.9	30	2956.5	24.5	3.1	2000	1000	1	0	100	100	4.399	6.72	764	24.72	430	0	0	0	0	0	0	0
310		45	1	1	1	22.86	2	50	0	0	0	0	0	0	1	0	0	1	1	10	8	2	1	3	1736	5.4	200.2	30	3444	22	3.6	2000	1000	0	0	100	400	2.339	8.08	652	20.38	329	0	0	0	0	0	0	0
311		32	0	0	1	18.49	1	48	0	0	0	0	0	0	1	0	0		1	4	6	1	1	3	580.5	4.05	112.5	30	1687.5	21	2.75	2500	1000	0	0	200	1200	1.341	10.62	443	14.57	308	0	0	0	0	0	0	0
312		31	1	0	1	20.07	1	14	1	0	0	0	1	0	1	0	0	1	1	10	6	1	2	3	1160	5.7	88.16	30	1740	34.8	4.1	2500	1000	0	0	100	400	3.584	5.05	1044	23.16	417	1	0	0	0	0	0	0
313		28	0	0	1	18.73	1	10	1	0	0	0	0	0	1	0	0	3	1	1	0.5	2	1	3	841.5	4.8	137.7	30	2019.6	24	3.6	2000	500	0	0	100	300	1.58	22.02	248	9.34	241	0	0	0	0	0	0	0
314		29	1	1	1	20.76	1	18	1	0	0	0	0	0	1	0	0		1	6	6	2	2	3	1536	4.5	72	20	2376	28	2.75	2500	500	0	1	150	400	2.192	9.32	636	19.09	286	0	0	0	0	0	0	0
315		32	1	1	1	22.15	1	14	1	0	0	0	0	0	1	0	0	2	2	6	6	1	1	3	1344	6.75	165.76	30	4070.4	25.5	5	3200	500	1	0	200	250	4.336	4.81	1080	28.19	536	0	0	0	0	0	0	0
316		40	0	0	1	21.72	1	32	1	0	0	0	0	0	1	0	0	2	2	12	6	2	2	4	2209	6	86.64	25	2565	30	3.5	1000	1000	1	0	100	100	1.783	11.05	409	14.6	325	0	0	0	0	0	0	0
317		38	1	1	1		1	3	1	0	0	0	0	0	0	1	0		2	6	6	2	2	3	1756.8	3.3	122	30	2141.1	27.5	3.25	2500	1000	0	0	100	400							0	0	0	0	0	0
318		25	1	1	1	18.34	1	86	1	0	1	0	0	1	1	0	0	1	1	10	6	2	1	3	720.8	4.2	118.72	20	2162.4	16.25	3	1500	500	1	0	100	100	3.494	7.24	802	18.86	335	0	0	0	0	0	0	0
319		37	1	0	1		1	19	1	1	0	0	0	0	0	1	0	2	1	6	4	1	1	3	693	3.75	206.64	35	2041.2	15.6	2.6	1500	1000	0	0	200	100	2.82	7.93	694	19.37	391	0	0	0	0	0	0	0
320		31	0	0	1	20.32	1	5	0	0	0	1	0	0	0	0	1	1	1	10	6	2	2	3	2581.2	6	158.76	30	3061.8	35	4.4	2500	1000	0	0	100	200	3.155	6.26	690	23.39	506	0	0	0	0	0	0	0
321		28	1	0	1	17.58	1	24	1	0	0	0	0	0	1	0	0		1	6	6	2	2	2	540	4.5	54	20	810	25	3	1500	1000	0	0	50	50	2.502	6.94	816	23.33	341	0	0	0	0	0	0	0
322		40	1	1	1	27.68	1	11	1	0	0	0	0	0	1	0	0		2	6	4	2	2	4	1880	4.95	240	40	1920	31.5	4	2000	1000	0	0	200	50	3.388	5.97	862	22.92	444	0	0	0	0	0	0	0
323		32	0	0	1	20.44	1	8	1	0	0	0	0	0	1	0	0	1	2	10	8	2	1	4	864.8	4.35	79.12	25	1711.2	19.5	3.25	300	500	0	0	100	1200	1.053	22.73	236	15.22	311	0	0	0	0	0	0	0
324		45	0	0	1	23.8	1	26	1	0	0	0	0	0	1	0	1	1	1	15	6	2	2	4	1510.4	5.25	64	30	3014.4	27.5	3.6	2500	1000	0	0	50	80	2.404	7.3	560	21.87	397	0	1	0	0	0	0	0
325		28	1	1	1	24.49	1	18	1	0	1	0	0	0	0	1	0	1	2	10	8	2	2	3	2775	4.8	225	30	3352.5	24	3.8	3500	1500	0	0	100	400	3.487	4.94	1082	22.23	406	0	0	0	0	0	0	0
326		44	1	1	1	22.31	2	12	1	0	0	0	0	1	1	0	0		1	6	4	2	2	3	1953.6	4.95	158.4	30	2890.8	26.4	3.6	2000	500	1	0	100	600	3.001	5.91	850	20.54	368	0	0	0	0	0	0	0
327		36	0	0	1	17.33	1	84	1	0	0	0	0	0	0	1	0	2	2	6	4	2	1	4	796.6	4.5	91.26	25	1497.6	25	3.55	1800	500	1	0	500	100	2.887	11.97	392	15.33	327	0	0	0	0	0	0	0
328		32	0	0	1	23.15	1	12	0	0	0	0	0	0	1	0	0		2	16	8	1	1	2	1428	6	96	35	2826	18.75	3.7	2000	500	0	0	200	250							0	0	0	0	0	0
329		50	1	1	1	20.24	1	33	1	0	0	0	0	0	1	0	0	1	1	12	6	2	2	4	1165.6	4.5	159.96	25	2306.4	25	2.9	1500	1000	0	0	200	300	3.667	3.14	1386	45.72	653		0	0	0	0	0	0
330		19	0	0	3	20.81	1	24	0	0	0	0	0	0	1	0	0	3	1	1	0.5	2	1	2	1160	5.4	72	25	2295	19.5	3.5	2000	1000	0	0	50	800	1.796	21.16	270	9.77	322	0	0	0	0	0	0	0
331		51	1	0	1	20.24	1	28	1	0	0	0	0	0	1	0	0	2	1	6	4	2	1	4	1829	7.5	254.2	30	3627	22	6	3000	1500	0	0	300	250	4.287	6.72	734	20.18	381	0	0	0	0	0	0	0
332		35	1	1	1	25.91	1	6	1	0	0	0	0	0	0	1	0	1	2	10	4	2	2	3	2927.4	6.45	197.948	30	3533.79	40.1	3.85	1700	0	0	0	100	50	3.407	5.7	922	32.41	399	0	0	0	0	0	0	0
333		38	1	0	1	23.84	1	21	0	0	0	0	0	1	1	0	0		2	16	8	1	2	4	1022	3.9	77.38	30	1533	16	3.75	2000	1000	0	0	300	100	3.343	9.02	620	14.96	231	0	0	0	0	0	0	0
334		36	1	1	1	25.35	1	7	1	0	0	0	0	0	1	0	0		2	6	4	2	2	4	1590	4.35	84	40	3150	11.2	3.4	2000	0	0	0	400	700	2.914	6.46	827	20.65	365	0	0	0	0	0	0	0
335		37	1	1	1	21.11	1	3	1	0	0	0	0	0	1	0	0		2	6	4	1	2	4	732	3.825	176.9	25	2360.7	23.75	3.5	2500	1000	0	0	100	30	5.689	12.08	490	14.48	213	1	0	0	0	0	0	0
336		43	1	0	1	23.53	1	1	1	0	0	0	0	0	1	0	0		2	6	4	2	2	3	748	3.75	68	35	1122	12.5	2.5	1000	1000	0	0	300	400	2.755	11.22	503	19.17	430	0	0	0	0	0	0	0
337		29	1	0	1	24.49	2	2	1	0	0	0	0	0	1	0	0	1	1	10	10	2	1	4	1460	4.5	195	30	2722.5	24.75	3.55	2500	500	0	0	100	100	3.996	5.93	925	24.44	562	0	0	0	0	0	0	0
338		43	0	0	1		1	10	0	0	0	0	0	0	1	0	0		2	6	4	1	1	3	480	3.225	43	25	720	20.75	2.45	2000	500	0	0	50	130	2.07	10.63	415	14.79	246	0	0	0	0	0	0	0
339		18	1	0	1	18.94	1	2	1	0	0	0	0	0	1	0	0		2	6	4	1	1	3	1272	6.825	186	30	1908	31.2	4.35	1500	500	1	0	500	800	1.966	14.04	483	16.86	348		0	0	0	0	0	0
340		41	0	0	1	21.3	1	17	1	0	0	0	0	0	1	0	0		1	6	4	1	2	2	2563.6	6.45	99.76	40	3097.2	34.6	4.1	2000	1500	1	0	600	300	3.294	7	593	25.48	383	0	0	0	0	0	0	0
341		53	1	1	1	20.57	1	25	0	0	0	0	0	1	0	0	1		1	16	10	2	2	2	1449	6.3	112.14	30	3420.9	46.35	3.1	3000	1000	0	0	100	200							0	0	0	0	0	0
342		47	1	1	1		1	42	1	0	0	0	0	0	1	0	0		1	10	6	1	2	4	3080	6.375	149.6	40	4620	29.75	4	2500	0	1	0	20	1200	2.058	12.09	462	21.62	437	0	0	0	0	0	0	0
343		28	1	1	3	20.76	1	2.5	1	0	0	0	0	0	1	0	0		1	6	4	2	1	4	936	5.175	145.2	30	1404	25.55	3.5	2000	700	0	0	200	150	2.38	8.72	676	19.6	373	0	0	0	0	0	0	0
344		33	0	0	1	16.41	1	36	1	0	0	0	0	0	1	0	1		2	6	4	1	2	4	1680	4.5	58.8	30	4977	32.45	3.5	1500	1000	0	0	200	200	2.553	15.44	323	23.58	640	0	0	0	0	0	0	0
345		44	1	1	1	21.72	1	18	0	0	0	0	0	0	1	0	0		2	10	10	2	1	4	1118	5.25	126.1	30	3354	23.5	3.3	2500	0	0	0	300	50	5.23	3.97	1181	28.11	521	1	0	0	0	0	0	0
346		36	0	0	1	25.15	1	7	1	1	0	0	0	0	0	0	1	2	2	4	6	2	2	3	910.8	4.8	174.24	30	1366.2	22.05	3.1	1500	500	0	0	300	100	3.546	7.37	585	19.91	379	0	0	0	0	0	0	0
347		47	1	0	1	21.95	1	22	1	0	0	0	0	0	0	1	0	1	2	10	8	2	1	3	1509.6	5.025	91.12	30	3141.6	33.8	3.5	2000	0	1	1	200	300	3.574	11.15	494	14.96	272	0	0	0	0	0	0	0
348		25	1	0	1	20.76	1	20	1	0	0	0	0	0	1	0	0	1	2	10	10	2	1	4	1320	3.15	52.8	30	1602	13.5	2.5	2000	500	0	0	100	400	3.749	3.94	1326	29.32	453	0	0	0	1	0	0	0
349		37	0	0	1	18.73	1	6	1	0	0	0	0	0	0	1	0		2	16	15	2	2	4	954	4.65	50.4	25	945	15.5	3.4	1500	1500	0	0	200	700	2.021	10.19	445	18.09	407	0	0	0	0	0	0	0
350		40	0	0	1		1	10	0	0	0	0	0	0	0	0	1		1	6	4	2	1	4	1484	7.5	140	30	3255	31.25	5.1	2000	1500	0	0	100	200	5.308	4.29	889	20.14	464	1	1	1	0	0	0	0
351		24	1	0	1	22.34	1	9	1	0	0	0	0	0	1	0	0		2	6	4	1	2	3	840	4.8	89.6	25	1512	22.4	2.75	1500	1000	0	0	50	100	2.841	7.21	810	20.62	423	0	0	0	0	0	0	0
352		24	1	1	1	19.38	1	13	1	0	0	0	0	0	0	1	0	3	1	1	0.5	2	1	4	840	4.125	924	30	2016	23.75	3.3	2000	500	0	0	200	800	1.763	23.66	303	8.19	222	0	0	0	0	0	0	0
353		27	1	0	1		1	19	1	0	0	0	0	0	1	0	0		2	6	4	1	1	3	1073.5	4.125	166.11	30	2118.75	18	3	2000	1000	0	0	100	100	3.267	6.9	825	22.22	339	0	0	0	0	0	0	0
354		29	0	0	1	19.53	1	4	1	0	0	0	0	0	0	1	0		2	6	4	2	2	4	750	4.875	127	30	2250	16.75	3	2600	500	0	0	50	100	3.915	4.84	863	18.56	366	0	0	0	0	1	0	0
355		33	1	0	1	20.62	1	1	1	0	0	0	0	0	1	0	0		1	6	6	2	2	3	1439.6	4.875	67.1	25	2854.8	19.75	3	500	1000	1	0	100	600	2.072	23.22	292	12.32	358	0	0	0	0	0	0	0
356		35	1	0	1	21.46	1	1.5	1	0	0	0	0	0	1	0	0		2	16	16	2	1	3	1115.2	5.55	214.88	35	1672.8	25.9	4.5	2000	1000	0	0	200	800	2.991	7.09	770	24.19	427	0	0	0	0	0	0	0
357		38	1	1	1	20.22	1	48	1	0	0	0	0	0	1	0	0	1	1	10	6	2	2	3	1100.4	4.05	153.27	25	2161.5	30.5	2.55	1000	500	0	0	100	400	3.974	5.74	901	16.76	305	1	0	1	0	0	0	0
358		36	1	1	1	23.53	1	18	1	0	0	1	0	0	1	0	0		1	16	5	1	2	4	1203.6	4.2	68	40	2407.2	27.1	2.5	2500	1000	0	0	100	800	2.132	13.55	448	11.91	296	0	0	0	0	0	0	0
360		24	0	0	1	20.94	1	4	0	0	0	0	0	0	1	0	0	1	1	10	8	2	1	2	1105.8	4.5	91.2	30	2171.7	22.9	3	2000	1500	0	0	100	500	2.546	14.14	366	13.7	379	0	0	0	0	0	0	0
361		50	0	0	1	20.55	1	13	1	0	0	0	0	1	1	0	0	2	2	6	4	2	2	3	1370	5.325	141	35	2055	17.75	3.15	1500	1000	0	0	400	300	3.189	6.97	565	15	303	0	0	0	0	0	0	0
363		42	1	1	1	22.86	1	11	1	0	0	0	0	0	1	0	0		1	12	8	1	2	3	1750	3.75	472.5	30	2121	17.95	3	2000	1500	0	0	200	100	4.484	6.65	780	18.42	370	0	0	0	0	0	0	0
364		27	1	1	1	17.36	2	4	1	0	0	0	0	0	1	0	0		1	16	12	1	2	2	1254	5.25	101.2	30	2475	25.25	4	2500	1000	0	0	200	600	2.919	9.69	623	19.97	490	0	0	0	0	0	0	0
365		29	1	0	1	23.88	1	21	1	0	1	0	0	0	1	0	0		2	4	6	2	1	4	1035	4.2	96.6	30	1552.5	29.25	3.25	1500	500	0	0	100	200	4.802	4.36	1193	22.24	452	0	0	0	0	0	0	0
366		41	1	0	1	22.66	3	55	1	0	0	0	0	0	1	0	0		2	6	4	2	2	4	2428.2	4.725	90.88	25	2939.4	27.85	3.1	2000	1000	0	0	100	100	4.283	4.48	1087	26.99	612	0	0	1	0	0	0	0
367		36	1	1	1	19.47	1	26	1	0	0	0	0	0	0	1	0	1	2	10	8	2	2	2	720.8	4.95	67.84	30	1081.2	27.2	3.4	1500	1500	0	0	100	200	3.167	9.74	589	18.53	293	0	0	0	0	0	0	0
368		21	1	0	1		1	5	1	0	0	0	0	0	1	0	0	3	2	1	0.5	2	1	3	806.4	5.4	156.8	40	1209.6	21.6	4	2000	500	1	0	800	800	1.877	22.7	319	11.11	238	0	0	0	0	0	0	0
369		48	1	0	2	21.72	1	8	0	1	1	0	1	0	0	0	1		2	6	4	1	2	3	2106	6	213.2	25	3159	27.4	3.75	2500	1000	0	0	300	300	3.147	7.4	689	24.86	400	0	0	0	0	0	0	0
370		42	0	0	1		2	4	1	0	0	0	0	1	1	0	0	2	2	9	4	1	2	3	960	4.875	172.8	30	1536	19.5	3	2500	500	0	0	100	1000	2.037	12.03	377	12.55	409	0	0	0	0	0	0	0
371		35	0	0	1	24.77	1	12	1	1	0	0	0	0	0	0	1		2	10	8	2	2	3	2377	5.55	149.5	20	2808	25.6	3.8	2000	500	0	0	100	300							0	0	0	0	0	0
372		35	0	0	1	24.11	1	8	1	0	0	0	0	0	1	0	0		1	16	8	2	2	3	1460	4.875	94.9	30	1489.2	22.75	3	2000	1000	1	0	300	600	3.46	7.9	556	15.2	352	0	0	1	0	0	0	0
373		41	0	0	1	21.48	2	28	1	0	0	0	0	0	1	0	0	1	1	10	6	2	2	3	1474	6.375	93.5	30	2920.5	31.5	4	3000	1000	0	0	100	200	3.655	4.15	914	17.6	495	1	0	1	0	0	0	0
374		35	1	1	1	24.69	1	14	1	0	0	0	0	1	1	0	0		1	10	8	2	2	4	2400	4.125	80	40	4080	22.75	3.5	1500	1000	0	0	200	200	3.227	9.09	627	15.84	342	0	0	0	0	0	0	0
375		46	1	0	1		1	15	0	0	1	0	0	0	1	0	0	2	1	6	4	2	2	4	1294.65	4.275	69.3	40	2589.3	28.6	3	2500	500	1	0	100	500	3.514	8.33	632	24.87	498	1	0	1	0	0	0	0
376		39	1	0	1	20.76	1	30	1	0	0	0	0	0	0	1	0		2	6	4	2	1	3	1662	6	186	30	3294	21.5	3.85	3000	1000	0	1	400	650	1.767	13.53	441	14.28	319	0	0	0	0	0	0	0
377		31	0	0	1	22.66	1	4	0	0	0	0	0	0	1	0	0		2	16	40	1	2	3	2354.8	9	215.76	25	4680.6	50.3	5.8	2250	1000	1	0	200	200	3.435	10.66	444	13.73	341	0	0	0	0	0	0	0
378		35	1	0	1	26.64	1	9	1	0	0	0	0	0	1	0	0	2	1	9	4	1	1	3	708.4	3	146.3	25	1062.6	27.9	2	1000	0	0	0	200	400	3.122	9.18	622	13.48	360	1	0	0	0	0	0	0
379		28	0	0	1	20.43	1	132	0	0	0	0	0	1	1	0	0		2	10	10	1	2	2	1693.2	5.7	130.56	25	2539.8	19.5	4	1800	1000	1	0	200	400	2.813	7.52	603	23.63	474	0	0	0	0	0	0	0
380		41	1	1	1	21.97	1	9	1	1	0	0	0	0	0	0	1		2	16	16	2	1	4	2307.5	7.8	188.5	30	4582.5	26.75	4.25	2800	1000	0	0	100	300	3.066	11.74	490	16.94	273	0	0	0	0	0	0	0
381		26	0	0	1	16.23	1	6	0	0	0	0	0	0	1	0	0	2	1	12	4	2	1	4	600.6	4.8	127.92	20	1521	16.5	3	500	1000	1	1	200	400	3.08	11.84	419	11.61	303	0	0	0	0	0	0	0
382		31	1	0	1	24.69	2	10	1	0	0	0	0	0	1	0	0	3	1	1	0.5	2	2	3	1040	4.65	83.2	30	1560	18.2	3	2000	500	0	0	100	800	1.821	9.94	596	15.64	303	0	0	0	0	0	0	0
383		40	1	1	1		1	6	1	0	0	0	0	0	0	1	0		1	12	7	2	2	3	789.6	6.3	78.96	25	1184.4	21	2.9	2000	1000	1	0	200	400	1.654	32.15	213	14.32	159	0	0	0	0	0	0	0
384		36	1	1	1	19.38	1	3	1	0	0	0	0	0	1	0	0		2	16	6	1	2	3	2038.4	4.95	199.36	30	2469.6	16	3.1	3000	500	0	0	100	100	5.042	7.32	746	15.52	327	0	0	0	0	0	0	0
385		29	1	0	1	17.71	2	5.5	1	0	0	0	0	0	1	0	0		2	8	15	2	2	3	1452.2	4.8	143.1	25	2162.4	24.5	3.25	2000	1000	0	0	50	810	2.318	10.25	588	14.22	392		0	0	0	0	0	0
386		29	0	0	1	20.55	1	17	1	0	0	0	0	0	1	0	0	1	2	10	8	2	2	3	830	5.4	128	30	2160	28.05	3	2000	1000	1	0	100	500	1.955	11.9	410	10.37	239	0	0	0	0	0	0	0
387		43	1	1	1	24.22	1	12	1	0	0	0	0	0	0	0	1		2	10	4	2	2	3	1587.2	4.725	169.88	30	3143.4	22.8	3.4	3500	500	1	1	400	600	2.795	9.54	572	14.13	272	0	0	0	0	0	0	0
388		41	1	1	1	19.72	1	5	1	0	0	0	0	0	1	0	0		1	15	7	1	2	3	1174.2	4.65	116.28	40	1197	18.9	3	2500	200	0	1	100	200	5.124	8.73	626	12.65	268	1	0	0	0	0	0	0
389		27	0	0	1	19.11	1	12	1	0	0	0	0	0	1	0	0	1	2	10	10	2	1	3	619.2	3.9	44.72	30	928.8	14.75	3.05	2000	500	0	0	200	200	1.529	6.57	678	20.29	338	1	0	0	0	0	0	0
390		25	0	0	1		1	4	1	0	0	0	0	0	0	0	1	2	2	4	10	2	1	4	860	6.45	86	30	1290	21.5	4	2000	1000	1	1	1000	500	2.097	13.13	387	18.11	315	0	0	0	0	0	0	0
391		25	1	0	1	19.59	1	5	1	0	0	1	0	0	0	0	1		1	6	8	2	2	3	1140	3.45	165.6	30	2250	24.9	2.5	2500	1000	0	0	100	120	4.665	7.29	798	21.43	532	1	0	0	0	0	0	0
392		24	0	0	1	18.83	1	3	1	0	0	0	0	0	1	0	0		1	12	6	2	1	3	1184.4	4.95	56.4	30	2340.6	33.25	3.8	2200	800	1	0	200	380	3.619	8.84	540	13.6	373	0	0	0	0	0	0	0
393	re-transplantation	40	1	0	1	20.55	1	3	1	0	0	0	0	0	1	0	1	1	2	6	4	1	2	4	910.2	5.625	98.4	30	2730.6	18.5	2.75	1500	500	0	0	100	400						1	0	0	0	0	0	0
394		47	1	0	1	18.99	1	12	1	0	0	0	0	0	1	0	0	1	2	12	4	2	2	3	1144	6.6	114.4	30	3432	26.4	4	1300	1000	0	0	300	200	4.63	4.89	976	21.29	333	1	0	0	0	1	0	1
395		34	0	0	1	23.34	1	16	1	0	0	0	0	0	1	0	1	1	2	15	7	1	1	3	2839.6	6	106.64	30	3422.4	34.1	4.25	2000	1000	0	0	200	400	2.285	16.84	299	16.72	405	0	0	1	0	0	0	0
396		21	0	0	1	17.33	1	9	0	0	0	0	0	0	1	0	0	1	2	6	8	2	2	3	943.8	6.15	63.96	20	2714.4	21.4	4.1	2000	500	1	1	800	300							0	0	0	0	0	0
397		37	1	0	1	23.03	2	24	1	0	0	0	0	1	1	0	0	1	2	6	4	2	2	3	1391	4.2	185.9	20	2749.5	16.25	3	2500	1000	0	0	200	100	3.911	7.75	707	24.49	455	0	0	0	0	0	0	0
398		43	1	0	1	22.5	1	19	1	0	0	0	0	1	1	0	0	1	1	10	6	2	2	3	883.5	5.55	138.26	35	1767	40.4	3.2	2000	500	0	0	100	300	3.833	6.89	753	16.92	295	0	0	0	0	0	0	0
399		33	0	0	1		1	25	0	0	0	0	0	0	1	1	0	1	1	9	6	1	2	4	928	4.875	164.72	30	1392	30.1	3.95	2500	500	0	0	150	200	3.103	6.52	659	16.89	366	0	0	0	0	0	0	0
400		35	1	1	1	17.96	1	10	0	0	0	0	0	0	1	0	0	1	1	12	8	2	2	4	1914	5.25	136.4	25	2310	17.75	3	2000	500	1	0	200	700							0	0	0	0	0	0
401		39	1	1	3	23.23	1	5	1	0	0	0	0	0	1	0	0	1	1	12	6	2	2	4	1012.1	4.5	59.16	40	2401.2	33.5	3.25	2500	500	0	0	200	100	4.309	3.54	1337	32.6	524	0	0	0	0	0	0	0
402		32	1	1	1	22.31	1	24	1	0	0	0	0	0	1	0	0	1	2	10	8	1	2	3	1947	7.5	132	25	3841.2	38.2	4	2000	800	1	0	600	200	4.652	4.24	1199	23.66	549	1	0	1	0	0	0	0
403		26	1	1	1	18.94	1	59	0	0	0	0	0	0	1	0	0	1	2	15	7	2	2	4	1086	4.2	67.2	25	1224	27	2.65	2000	1000	0	0	100	400	1.357	39.75	195	8.71	113	0	0	0	0	0	0	0
404		34	1	0	1	24.16	2	4	1	0	0	0	0	0	1	0	0	1	1	15	7	2	2	2	2442	5.625	109.52	30	3663	19	3.65	2000	1000	0	0	100	260	3.805	6.31	853	22.2	434	1	0	0	0	0	0	0
405		31	0	0	1		1	25	0	0	0	0	0	0	0	0	1	1	2	6	8	2	2	4	1048	6.45	113.6	25	2142	30.4	4.25	3000	0	0	0	200	200	2.95	9.56	486	18.77	352	0	0	0	0	0	0	0
406		33	1	1	1	26.12	1	2	1	0	0	1	0	0	1	0	0	1	1	10	4	2	2	3	2640	5.85	235.2	30	3960	19.5	3.8	2500	1000	0	0	50	700	2.505	12.9	475	14.91	475		0	1	0	0	0	0
407		47	1	1	1	24.51	1	17	1	0	0	0	0	0	1	0	0	1	2	6	8	2	2	3	1036	5.1	180.6	30	1428	23.1	4	1750	1000	1	0	400	100	5.257	5.3	913	25.11	415	1	0	0	0	0	0	0
408		51	1	0	1		1	30	1	0	0	0	0	0	0	0	1	1	1	12	4	2	2	2	0	5.25	0	30	0	27.25	3.4	1500	500	0	0	100	80	3.279	8.48	605	18.78	384	0	0	0	0	0	0	0
409		36	1	0	1	25.95	1	9	1	0	0	0	0	0	0	1	0	3	1	2	0.5	1	2	4	2790	4.8	105	30	3375	30.9	3.4	2500	1000	0	0	100	800	1.905	20.59	317	11.73	335	1	0	0	0	0	0	0
410		37	0	0	1	19.53	1	14	1	0	0	0	0	0	1	0	0	1	1	16	19	2	2	4	950	7.125	95	25	1425	23.75	4.4	1750	500	0	0	100	250	2.279	7.06	603	28.51	421	0	0	0	0	0	0	0
411		44	1	1	1		1	6	1	0	0	0	0	1	1	0	0	1	2	15	7	1	2	3	1148.4	5.55	85.84	25	2262	18.5	3.45	1500	1000	0	0	200	500	4.465	7.86	671	16.36	305	0	0	0	0	0	0	0
412		31	0	0	1	17.69	1	20	1	0	0	0	0	0	1	0	0	1	1	15	7	2	2	4	893	5.7	56.4	30	2679	30	3.6	2500	1000	0	0	100	400	1.713	19.37	271	9.58	259	0	0	0	0	0	0	0
413		31	1	0	1	25.95	1	15	1	0	0	0	0	0	0	1	0	1	2	6	10	2	2	3	1905	6.45	213	30	3780	30.8	3.55	1500	1000	0	0	50	100	4.789	9.12	640	19.09	343	0	0	0	0	0	0	0
414		24	1	1	1	24.69	1	3	1	0	0	0	0	0	1	0	0	1	2	12	4	2	2	2	1504	4.95	96	40	3648	40.8	3.2	1500	1000	0	0	100	600	1.724	23.01	310	13.31	348	0	0	0	0	0	0	0
415		37	0	0	1	17.72	1	3	1	0	0	0	0	0	0	1	0	1	1	6	4	2	2	3	1310	4.2	77	30	1590	29	2.8	2500	1000	0	0	100	400	2.323	11.03	417	19.08	461	0	0	0	0	0	0	0
416		56	1	0	1		1	44	1	0	0	0	0	0	1	0	0	1	1	6	8	1	2	4	1584	6.3	154	35	3135	31.9	4.5	2000	500	0	0	100	400	3.151	11	474	21.96	423	0	1	0	0	0	0	0
417		30	1	0	1	16.65	1	15	1	0	0	0	0	0	1	0	0	1	2	16	14	2	2	3	714	5.1	51	25	1071	23.8	3.4	2000	500	0	0	200	200	2.387	13.14	476	13.7	320		0	0	0	0	0	1
418		47	0	0	1	25.32	1	5	1	0	0	0	0	0	1	0	0	1	1	5	6	2	2	4	1420.8	5.7	204.8	30	2803.2	19	3.5	3500	500	0	0	100	200	1.833	17.62	267	14.4	350	0	0	0	0	0	0	0
419		36	1	0	2		1	4	1	0	0	0	0	0	1	0	0	1	2	12	4	2	2	2	806.4	5.4	80.64	30	2419.2	18	3.9	1850	500	1	0	100	300							0	1	0	0	0	0
420		41	1	1	1		1	39	1	0	0	0	0	0	1	0	0	1	1	6	4	1	2	3	1210	5.625	79.75	40	2392.5	22.5	3.4	1500	1000	0	0	100	250	2.485	30.41	223	11.84	261	0	0	0	0	0	0	0
421		22	1	0	1	17.28	1	16	1	0	0	0	0	0	1	0	0	1	2	16	12	2	2	3	1321.6	3.6	72.8	30	1982.4	17.6	2.6	1500	1000	1	1	200	300	4.109	8.93	686	21.65	400	0	0	1	0	0	0	0
422		20	1	0	1		2	24	0	0	0	0	0	0	1	0	0	1	1	10	4	2	2	3	1971.6	4.8	202.12	30	2250.6	31.85	3	1000	1000	0	0	100	400							0	0	0	0	0	0
423		50	1	1	1	20.96	3	17	1	1	0	0	0	0	0	0	1	1	1	6	8	1	2	4	2405.6	5.775	93	30	3552.6	24.6	4.4	1500	1500	0	0	100	200	4.735	9.32	563	14.57	302	1	0	0	0	0	0	0
424		39	1	1	1		1	17	1	0	0	0	0	0	1	0	0	1	2	12	4	2	2	4	1089	4.275	831.6	35	2145	21.5	3.15	1500	500	1	0	200	500	3.06	10.38	549	12.3	213	0	0	0	0	0	0	0
425		28	0	0	1	21.97	1	82	1	0	0	0	0	0	1	0	0	1	1	12	4	1	2	4	1165.6	4.65	60.76	30	2306.4	22.4	3	1500	500	0	0	100	200	2.159	13.02	383	14.83	378	0	0	0	0	0	0	0
426		49	1	0	1	25.85	1	40	1	0	0	0	0	1	1	0	0	1	1	12	4	2	2	3	3159	4.95	388.8	30	3839.4	17.5	4.1	1500	1500	0	0	200	100	5.342	4.76	987	26.88	396	1	0	0	0	0	0	0
427		58	1	1	1	26.12	2	36	1	0	0	0	0	0	0	1	0	1	1	15	7	2	2	3	2696	5.1	220.8	30	3264	14	3	2000	1000	1	1	200	150	3.18	5.65	806	17.36	359	0	0	0	0	0	0	0
428		30	1	0	1	21.97	1	10	0	0	0	0	0	0	1	0	0	1	2	6	8	1	2	2	1426	5.55	240.56	30	2901.6	30.5	3.1	2000	1000	0	0	100	600	1.808	19.46	344	12.84	364	0	0	0	0	0	0	0
429		25	1	1	1		3	27	1	0	0	0	0	0	1	1	0	3	2	1	0.5	2	2	4	1495.2	4.125	193.2	30	1848	18.25	2.5	2500	0	0	0	100	1500	1.906	15.21	434	10.75	331	0	0	0	0	0	0	0
430		21	1	0	1	21.26	1	1	0	0	0	0	0	0	1	0	0	1	2	6	4	2	2	4	540	3	54	30	810	26	2.85	1500	1000	0	0	100	550	2.138	10.47	605	28.28	521	1	0	1	0	0	0	1
431		51	1	0	1	26.4	2	16	1	0	0	0	0	0	1	0	0	1	2	15	7	2	2	4	2227.8	6.45	268.6	30	4408.2	31.4	4.55	2500	1500	0	0		900	2.759	9.75	539	23.74	476	1	0	0	0	0	0	0
433		27	1	0	1	18.31	2	12	1	0	0	0	0	0	1	0	0	3	1	2	0.5	2	2	3	1844.4	4.2	63.8	35	2227.2	32.2	2.75	2000	1000	0	0	200	500						0	0	0	0	0	0	0
434		37	0	0	1	24.03	1	40	1	0	0	0	0	0	1	0	1	1	2	6	6	2	2	4	2232	5.7	93.6	30	3348	27.15	4.3	2000	1000	0	0	100	300	3.205	5.62	728	17.64	395	0	0	0	0	0	0	0
435		38	1	0	1	23.05	2	6	1	0	0	0	0	0	1	0	0	1	2	15	7	1	2	3	1426	3.6	163.68	30	2139	14.4	2.75	2000	500	1	1	200	350	3.578	6.23	842	22	405	1	0	0	0	0	0	0
436		35	1	1	1	18.81			0	0	0	0	0	0	1	0	0	1	1	12	6	2	2	3	748	5.25	77	30	1122	18	3.1	2000	1000	0	0	100	800	2.394	15.47	404	19.96	408	0	0	0	0	0	0	0
437		21	1	0	1	23.67	1	4	1	0	0	0	0	0	1	0	0	1	1	8	4	2	2	3	1620	4.875	1440	40	4590	16	3.1	2000	1000	0	0	100	300	4.248	6.11	945	18.68	380	0	0	0	0	0	0	0
438		27	0	0	1	20.7	1	5	1	0	0	0	0	0	1	0	0	1	2	6	4	2	2	3	996.4	4.95	69.96	30	1558.2	16.5	4.1	1500	1000	0	0	100	200	3.221	5.9	741	23.39	317	0	0	1	0	0	0	1
439		31	1	0	1		2	14	1	0	0	0	0	0	1	0	0	3	1	1	0.5	1	2	3	1980	4.65	104.4	30	2412	12.5	3	1500	500	0	0	100	600	1.813	20.17	332	14.13	259	0	0	0	0	0	0	0
440		39	1	0	1	20.31	1	6	1	0	0	0	0	0	0	1	0	1	2	12	11.8	2	2	2	1177.4	6.15	97.44	30	2679.6	24.6	3.25	2000	1000	0	0	100	400	2.681	7.68	704	24.49	263	0	0	0	0	0	0	0
441		26	1	0	1	20.2	2	91	1	0	0	0	0	0	1	0	0	1	1	6	10	2	2	4	1430	6	165	40	2838	24	4	2000	1000	0	0	100	800	2.846	11.65	538	16.71	368	0	0	0	0	0	0	0
442		41	1	1	1	23.67	2	5	1	0	0	0	1	0	1	0	0	1	1	6	6	2	2	3	1290	5.25	111	35	1935	38	3.1	2500	500	1	0	100	600	4.742	3.01	1509	25.32	434	1	0	0	0	0	0	0
443		36	1	1	1	20.18	1	16	0	0	0	0	0	0	0	1	0	1	2	16	14	2	1	4	1550	6.15	192.2	30	2920.2	24.6	3.7	2000	500	1	0	400	200	4.685	6.39	834	21.85	382	0	1	0	0	0	0	0
444		30	0	0	1	18.83	1	3	0	0	0	0	0	0	1	0	0	3	2	1	0.5	2	2	3	1504	6.9	86.48	30	1508.7	33	5.4	2000	500	0	0	200	800	1.419	20.6	259	12.04	390	0	0	0	0	0	0	0
445		29	1	0	1	18.81	1	10	0	0	1	1	0	0	1	0	0	3	1	1	0.5	1	1	4	759	4.8	66	30	2343	24.5	3.3	2500	1000	0	0	100	400	1.822	30.59	238	9.22	360	0	0	0	0	0	0	0
446		42	1	0	1	19.83	3	19	0	0	0	0	0	0	1	0	0	2	1	16	12	2	1	3	2052	4.5	518.4	30	2478.6	26.85	3.3	1500	1000	1	0	400	500	2.704	6.17	830	22.74	312	0	1	1	0	0	0	0
447		26	0	0	1		2	12	1	0	0	0	0	0	0	1	0	1	2	12	6	1	1	3	1320	3.75	147.4	30	1617	20.1	2.45	2000	1000	0	0	50	400							0	0	0	0	0	0
448		26	0	0	1	15.62	1	132	0	0	0	1	0	1	1	0	1	1	1	6	6	1	2	3	686.4	5.85	62.4	25	1029.6	16	3.55	1200	500	1	0	100	400						1	0	0	0	0	0	0
449		48	1	1	1	25.8	2	50	1	0	0	0	0	0	1	0	0	1	1	15	7	2	2	3	1580	3.45	191.18	30	2370	17.5	2.7	2000	1000	0	0	300	500							0	0	0	0	0	0
450		40	1	1	2	21.55	1	18	0	0	0	0	0	0	1	0	0	1	2	10	2	2	1	2	1861.2	5.1	124.08	30	2791.8	19.8	4	2000	1000	0	0	200	100	3.395	9.16	605	9.87	191	0	0	1	0	0	0	0
451		44	1	0	1	20.38	1	12	1	0	0	0	0	1	0	0	0	1	2	10	4	1	2	2	1220	4.05	157.38	30	1820.85	18	3	2000	500	1	0	200	180						0	0	0	0	0	0	0
452		31	1	0	1	21.2	2	3	1	0	0	0	0	1	1	0	0	1	1	12	8	2	1	3	1643	5.25	80.6	30	2790	27.5	3.42	2500	1000	0	0	100	500						0	0	0	0	0	0	0
453		47	0	0	1	15.79	1	18	1	0	0	0	0	0	1	0	1	1	1	12	4	2	1	2	1483.5	4.875	94.6	25	1715.7	22.75	3	2000	1000	0	0	100	150	2.018	13.2	339	10.77	250	0	0	0	0	0	0	0
454		28	0	0	1	19.72	1	8	1	0	0	0	0	0	1	0	0	1	1	6	4	2	1	4	720	5.625	72	25	1080	28.75	3.33	2000	1000	0	0	100	200							0	0	0	0	0	0
455		45	0	0	1		1	9	0	0	0	1	0	0	1	0	0	1	1	6	6	2	1	4	980.5	4.5	49.5	20	1856.25	22.5	2.4	2000	500	0	0	100	600	1.275	24.86	202	15.3	298		0	0	0	0	0	0
456		33	0	1	1	18.75	1	38	1	0	0	0	0	0	1	0	0	1	1	6	6	2	1	4	1472.64	7.125	129.6	25	1488.96	23.75	4.5	1000	1000	0	0	200	550							0	1	0	0	0	1
457		31	1	1	1	27.16	1	22	1	0	0	0	0	1	0	1	0	1	2	10	10	2	2	3	1760	5.25	132	25	2640	26.4	4.25	2500	500	0	0	100	100	5.46	3.23	1509	36.2	518	1	0	0	0	0	0	0
458		50	1	1	1		1	3	1	0	0	0	0	0	1	0	0	1	1	10	6	2	2	3	1050	5.25	105	30	1575	18.75	3.42	1500	1000	0	0	100	400	2.124	17.84	329	22	542	0	1	1	0	0	0	0
459		25	1	0	1	19.92	1	24	1	0	0	0	0	0	1	0	0	1	1	6	7	2	1	4	823.5	4.875	51.85	30	1281	28	2.83	1000	500	0	0		200	3.187	7.83	752	24.09	503	0	0	0	0	0	0	0
460		33	0	0	1	19.53	1	30	1	0	0	0	0	0	0	0	1	1	2	8	4	1	1	4	1175	6	80	25	2325	32	3.33	1500	1000	0	0	70	500							0	0	0	0	0	1
461		24	1	0	1		1	8	1	0	0	0	0	0	1	0	0	1	2	10	8	2	1	3	1625	5.25	280	30	1950	21	3.33	2000	500	0	0	200	800	2.035	16.81	402	10.2	233	0	0	0	0	0	0	0
462		42	0	0	1	21.44	1	132	1	0	1	1	1	1	1	0	0	1	1	12	6	2	2	4	1133	5.25	72.1	25	2240.25	14	3.42	2000	500	0	0	100	300	5.248	3.72	995	41.68	683	1	1	1	1	0	0	0
463		56	1	0	1		1	8	1	0	0	0	0	0	0	1	0	1	1	15	6	2	2	4	2626.5	6.75	278.4	20	5089.5	32.5	4	2500	500	0	0	100	400	2.906	8.51	586	20.98	364	0	0	0	0	0	0	0
464		23	1	0	1		1	15	1	0	0	0	0	0	1	0	0	1	1	10	8	1	2	4	1435	4.875	133	25	3045	29	3.67	1500	1000	0	0		180	3.771	7.22	813	22.49	449	0	0	0	0	0	0	0
465		49	0	0	1	22.77	2	19	1	0	0	0	1	0	1	0	0	1	2	10	6	2	2	4	810	5.25	110.7	25	2187	27.675	3.5	2000	1000	1	1	100	200	2.5	8.61	477	18.34	511	0	0	1	0	0	0	0
466		44	1	0	1	21.22	1	44	1	0	0	0	0	0	1	0	0	1	1	12	4	2	2	4	1430	4.125	71.5	30	2827.5	16.5	2.33	2000	1000	0	0	200	200	3.406	7.78	677	20.28	439	0	0	0	0	0	0	0
467		31	0	0	1	16.41	1	72	1	0	0	0	0	0	0	1	0	1	1	15	7	2	2	2	987	5.25	58.8	30	1953	18.75	3	1500	1000	0	0	100	600	2.912	14.02	354	11.43	272	0	0	0	0	0	0	0
468		42	1	0	1		1	20	1	0	0	0	0	0	1	0	0	1	2	6	8	1	2	4	2310	4.5	245	30	2835	36.5	3.33	1000	1000	0	0	100	150	3.922	7.35	718	17.55	467	0	0	0	0	0	0	0
469		43	1	0	1	23.3	2	96	1	0	0	0	0	0	0	0	1	1	1	12	6	2	2	4	912.5	3.375	58.4	40	2737.5	20.95	2.75	2250	1000	0	0	100	200	5.243	3.09	1463	28.3	479	1	0	0	0	0	0	0
470		32	1	0	1	17.36	1	48	1	0	0	0	0	0	1	0	0	1	1	10	4	1	2	4	765	2.25	121	30	1567.5	16.75	2.42	1500	1000	0	0	100	400	2.96	7.67	734	19.3	434	0	0	0	0	0	0	0
471		31	1	1	1	26.23	1	8	0	0	0	0	0	0	0	1	0	3	2	6	0.5	2	2	3	1360	4.875	110.5	30	2040	16.25	3.58	3000	1000	0	0	100	300	3.319	7.87	723	21.63	399	0	0	0	0	0	0	0
472		38	0	0	2	22.03	1	9	1	0	0	0	0	0	1	0	0	1	1	10	5	1	2	3	2117.5	5.625	165	30	2531.1	41.8725	3.72	1500	1000	0	0	100	200	3.584	7.19	587	14.2	309	0	0	0	0	0	0	0
473		28	1	0	1	15.85	1	6	1	0	0	0	0	0	0	1	0	3	2	1	0.5	2	1	2	864	6	48	30	2088	28	4.25	2500	1000	0	0	100	400	2.003	20.67	331	8.08	189	0	0	0	0	0	0	0
474		55	1	1	1	18.83	1	29	1	0	0	0	0	1	0	1	0	1	2	10	8	2	2	4	1496.25	6	71.25	30	2992.5	43.4875	4.25	2500	1000	0	0	100	100	4.608	4.71	961	25.21	376	1	0	0	0	0	0	0
475		50	0	0	1	18.73	1	36	1	0	0	1	1	0	1	0	0	1	1	16	4	2	1	3	810	6.75	81	25	2430	22.5	3.25	2500	500	0	0	100	450	3.041	6.39	607	21.22	386	0	0	0	0	0	0	0
476		35	1	0	1	18.38	3	89	1	0	0	0	0	1	1	0	0	1	2	15	11	2	1	2	1100	4.5	137.5	30	1320	24.75	3.65	1000	500	0	0	100	100	4.194	5.79	910	29.24	495	1	0	0	0	0	0	0
477		38	1	1	1	24.22	1	37	0	0	0	1	0	0	0	1	0	1	2	5	4	2	2	3	2065	4.875	203	30	4095	40.25	3.6	2300	800	0	0	100	100	4.263	6.74	789	22.27	391	0	0	0	0	0	0	0
478		41	1	0	1	24.22	1	2	1	0	0	0	0	1	1	0	0	1	1	15	7	2	2	3	1097.6	3.75	134.4	30	2171.4	31.5	2.18	1000	1000	0	0	100	500	3.578	5.15	969	32.94	539	0	0	0	0	0	0	0
479		40	1	1	1	19.32	1	2.5	1	0	0	0	0	0	1	0	0	1	2	16	8	1	1	3	1088	6	102.4	40	4704	35.6	3.5	2000	1000	0	0	200	350	3.432	4.14	1167	32.13	521	0	0	0	0	0	0	0
480		21	1	0	3	22.49	1	16	1	0	0	0	0	0	1	0	0	3	2	1	0.5	1	1	4	1397.5	4.5	78	40	2730	28	3.5	2000	0	1	0	100	500	1.955	13.92	478	11.37	269		0	0	0	0	0	0
481		26	1	1	1	22.84	1	15	0	0	0	0	0	0	1	0	0	3	1	1	0.5	2	1	3	924	4.5	72.6	30	1386	16.5	2.75	3000	1000	0	0	100	500	2.29	13.58	474	16.07	490		0	0	0	0	0	0
482		45	1	0	1	22.49	1	4	1	0	0	0	1	0	0	1	0	1	2	12	10	2	2	4	1495	5.25	91	40	2925	34	3.67	2500	1000	1	0	100	700	2.282	12.32	460	15.06	394	0	0	0	0	0	0	0
483		46	1	1	1	20.02	1	44	1	0	0	0	0	0	1	0	0	1	1	5	6	2	1	4	2852	6	192.2	35	3441	20	4.25	2000	500	1	0	300	300	3.857	8.13	645	23.62	374	0	0	0	0	0	0	0
484		26	0	0	1	18.36	1	14	1	0	0	0	0	0	0	1	0	1	1	6	6	2	2	4	1574.5	5.25	131.6	20	1903.5	24.0875	3	1000	1000	1	0	100	150	2.54	14.32	358	13.01	355	0	0	0	0	0	0	0
485		43	1	1	1	24.84	1	6	1	0	0	0	0	0	0	1	0	1	2	16	4	2	2	3	1240	4.5	131.44	25	2325	18	3	2000	1000	0	0	100	20	4.405	6.34	806	20.04	422	1	0	0	0	0	0	0
486		33	1	0	1	25.25	2	66	1	0	0	0	0	0	1	0	0	1	2	5	10	2	2	3	1760	5.625	232	30	3600	33	3.25	2500	1000	0	0	100	100						1	0	0	0	0	0	0
487		25	1	0	1	20.28	1	33	0	0	0	0	0	0	1	0	1	1	2	15	10	2	2	3	1050	3.75	150	25	2070	24	2.8	1500	1000	0	0	100	60	2.917	7.84	751	14.93	336	0	0	0	0	0	1	0
488		28	1	0	1	22.6	1	38	1	0	0	0	0	0	1	0	0	1	2	6	4	2	2	3	2322.6	5.25	196	25	2801.4	35.315	3.42	2000	1000	0	0	200	50	5.833	4.68	1130	24.58	420	1	0	0	0	0	0	0
489		46	0	0	1		1	18	1	0	0	0	0	0	0	1	0	1	2	10	10	2	1	4	1352	3.75	46.8	30	2028	23.5	2.58	1500	1000	1	1	100	600							0	1	0	0	0	0
490		29	1	0	1	17.72	1	11.5	1	0	1	1	0	1	1	0	0	1	1	6	6	2	2	3	1650	5.25	92.4	30	3267	32.5	3.25	2000	1000	0	0	100	500	2.6	8.02	716	22.75	420	0	0	0	0	0	0	0
491		40	1	0	1	15.55	1	9	0	0	0	0	0	0	1	0	0	1	2	6	4	2	1	4	2001	6.75	147.2	30	2415	31	3.75	1000	1500	1	0	400	600							0	0	0	0	0	0
492		34	1	1	3	15.76	1	3	0	0	0	0	0	0	0	0	1		1	5	0.5	1	1	2	630	5.25	63	25	945	17.5	2.67	1500	1000	0	0	100	400	1.561	52.5	147	7.74	291	0	0	0	0	0	0	0
493		36	1	0	1	22.79	1	24	0	0	0	0	0	0	1	0	0	1	1	6	6	1	2	4	2311.5	4.875	186.3	30	2794.5	15	3.17	1500	1000	0	0	200	100							0	0	0	0	0	0
494		29	0	0	1	15.94	1	13	0	0	0	1	0	0	1	0	0	1	1	6	4	1	2	3	1620	4.875	652.5	25	1957.5	24	3.67	3500	1000	0	0	100	700	1.545	15.36	332	10.68	202	0	0	0	0	0	0	0
495		54	0	0	2	24.61	1	10	1	1	0	0	0	0	1	0	0	1	1	6	4	2	2	3	2840.5	6	195.3	25	3307.5	37.0125	4.67	2000	1500	0	0	200	150	3.411	6.85	560	17.94	367		0	1	0	0	0	0
496		55	1	0	1	24.49	3	19	1	0	1	0	1	1	1	0	0	1	1	10	10	2	1	2	2325	4.125	82.5	35	2812.5	17	3	2500	1000	0	0	100	150							0	0	0	0	0	0
497		48	0	0	1	24.22	1	12	1	0	0	0	0	0	1	0	0	1	1	6	6	2	2	4	2922.5	5.25	150.5	25	3570	39.5	3.83	2000	1000	0	0	100	150	3.025	4.02	901	18.47	352	1	0	1	0	0	0	0
498		42	0	0	1	21.37	1	13	1	0	0	0	1	0	1	0	0	1	2	6	4	2	1	4	1456	5.625	83.72	30	2184	16.25	3.15	1500	500	0	0	700	200	2.262	7.79	540	23.35	481		0	1	0	0	1	0
499		28	1	1	1	22.79	1	15	1	0	0	0	0	0	1	0	0	1	1	6	4	2	1	2	1311	3.75	69	25	2173.5	12.5	3.25	1500	1000	1	0	100	400	2.346	10.76	568	19.3	468	0	0	0	0	0	0	0
500		33	0	0	1	19.98	2	3	0	0	0	0	1	0	1	0	0	1	2	18	10	2	1	4	1416	6.75	86.4	30	2808	47.25	2.75	1500	1000	1	0	100	100							0	0	0	0	0	0
501		30	1	0	1		1	14	1	0	0	0	0	0	1	0	0	1	1	6	4	2	2	3	1764	4.875	117.6	20	2646	32	4.33	2000	500	0	0	100	200						1	0	0	0	0	0	0
502		44	0	0	1	22.1	3	72	1	0	0	0	0	0	1	0	0	1	2	10	6	2	2	4	580	3.375	49.3	30	1740	12.5	2.33	2500	1000	0	0	100	400	1.213	13.29	343	11.36	266	0	0	0	0	0	0	0
503		52	1	1	1	24.22	1	12.5	0	0	0	0	0	0	1	0	0	1	2	6	4	2	2	2	1435	5.25	98	30	2835	24.5	3.25	1500	1000	0	0	100	50	4.643	3.78	1173	28.89	557	1	0	0	0	0	0	0
504		37	1	0	1	19.61	1	6	1	0	0	0	0	0	1	0	0	1	1	10	10	2	2	4	1363	5.25	81.2	30	2697	29.725	3.75	2000	1000	0	0	500	200							0	0	0	0	0	0
505		27	0	0	1	16.85	1	52	1	0	0	0	0	0	1	0	0	1	2	16	8	1	2	4	1230	5.625	57.4	25	2460	33.625	4.35	2000	1500	0	0	300	100	4.168	4.65	903	21.7	448	1	0	1	0	0	0	0
506		49	1	0	1	22.15	2	2	1	0	0	0	0	0	0	1	1	1	1	12	8	2	2	4	1488	4.875	70.4	35	2976	45.2	3.58	2000	1500	0	0	100	900	1.981	12.54	443	20.76	389	0	0	0	0	0	0	0
508		50	1	0	1	23.45	1	8	1	0	0	0	0	0	0	1	0	1	2	10	6	2	2	4	1668.5	4.5	191.7	30	1597.5	15	3.33	1500	1500	0	0	100	500	1.929	15.53	369	19.39	509	0	0	0	0	0	0	0
509		34	1	1	1		2	12	1	0	0	0	0	0	1	0	0	1	1	6	6	2	2	4	1214.2	4.5	65	30	2406.3	25	2.7	3400	0	0	0	100	500	1.824	16.41	387	12.54	221	0	0	0	0	0	0	0
510		25	1	0	1	21.14	1	6	0	0	0	0	0	0	1	0	0	1	1	16	12	1	1	3	960	5.25	89.6	35	1440	17.5	3.33	3000	0	1	0	200	500	2.169	15.09	437	13.36	369	0	0	1	0	0	0	0
511	re-transplantation	29	1	0	1	19.57	1	8	0	0	0	0	0	0	1	0	0	3	1	1	0.5	2	2	3	1364	8.25	310	30	2046	38.5	5.33	1500	200	0	0	700	400	2.986	7.7	745	19.48	352	1	0	0	0	1	0	0
512		26	1	0	1	16	1	15	1	0	0	0	0	0	1	0	0	3	1	1	0.5	1	1	4	1643	4.875	68.9	30	2464.5	30.5	3.75	2000	1000	0	0	100	300	2.08	17.35	387	12.74	396	0	0	0	0	0	0	0
513		31	0	0	1	17.58	1	4	1	0	0	0	0	1	1	0	0	1	1	6	4	2	1	3	630	4.5	58.5	25	945	17.375	3.25	2500	500	0	0	100	200							0	0	0	0	0	0
514		44	1	1	1	25.95	1	24	1	0	0	0	0	0	0	0	1	1	2	6	4	1	1	4	1050	4.875	105	35	1575	22.75	3.25	2000	1000	0	0	200	150	2.413	10.5	528	14.77	355	0	0	0	0	0	0	0
515		47	0	0	1	19.56	1	1	1	0	0	0	0	0	1	0	0	1	1	10	6	2	2	4	2044.5	6.75	150.4	25	2467.5	22.5	3.88	1500	500	1	0	150	400	1.882	14.32	317	22.73	470	0	0	0	0	0	0	0
516		58	1	0	3	17.58	1	24	1	0	0	0	0	0	1	0	0	1	1	6	4	2	2	3	2132	6.375	161.2	30	2574	28	3.42	1500	500	0	0	200	500	1.921	34.97	180	16.84	321	0	1	1	0	0	0	0
517		32	1	0	1	17.72	1	21	1	0	0	0	0	0	0	0	1	1	2	15	7	2	2	3	1325	6.375	110.5	30	2625	30	3.83	2000	1000	1	1	700	180	2.487	10.9	549	23.97	323	0	0	0	0	0	0	0
518		34	1	0	1	17.96	1	7	1	0	0	0	0	0	1	0	0	1	2	6	4	2	2	4	1045	4.5	148.5	30	2062.5	20.5	3	1500	1000	0	0	100	200	2.928	8.67	656	18.02	336	0	0	0	0	0	0	0
519		24	0	0	3	15.63	1	8	0	0	0	0	0	1	1	0	0	1	1	6	4	2	2	3	1000	4.5	68	30	1500	15	3	2000	500	0	0	100	300	2.289	14.33	362	17.6	309	0	0	0	0	0	0	0
520		41	1	0	1	24.78	1	2	1	0	0	0	0	0	1	0	0	1	1	10	8	2	2	4	1743	6	132.8	30	4108.5	25.75	3.42	2000	1000	0	0	100	400	1.714	19.43	323	12.42	342	0	0	0	0	0	0	0
521		28	0	0	1	20.32	2	8	1	0	0	0	0	0	1	0	0	1	1	6	4	2	1	4	864	3	43.2	35	1701	9	2.5	2000	1000	0	0	200	600	3.381	5.72	756	17.6	370	0	0	0	0	0	0	0
522		29	0	0	1	17.19	1	10	1	0	0	0	0	0	1	0	0	1	2	4	4	1	2	3	946	5.625	66	25	1848	26.5	3.5	1500	1000	1	0	200	200	3.015	8.13	562	23.26	396	0	0	0	0	0	0	0
523		39	1	0	1	20.76	1	12	1	0	0	0	0	0	1	0	0	1	1	15	7	1	2	4	1500	4.5	105	30	2250	26.25	2.75	2000	1000	0	0	100	280	2.919	7.53	716	25.39	419	0	0	0	0	0	0	0
524		41	1	0	1	23.11	1	32	1	0	0	0	1	0	0	0	1	1	1	6	4	2	1	3	726	3.75	79.2	30	1089	15	2.83	2000	1000	0	0	100	1000							0	0	0	0	0	0
525		46	1	1	1	22.49	1	42	1	0	0	0	0	0	1	0	0	1	2	6	8	2	2	2	958.75	5.25	188.5	30	2145	44.125	3.33	2000	1000	0	0	100	500	3.956	7.06	725	22.66	409	0	1	0	0	0	0	0
526		52	0	0	1	22.83	1	72	1	0	0	0	0	0	1	0	0	1	2	6	4	2	2	3	912	4.875	111.15	25	2137.5	21	2.83	2000	1000	0	0	100	50							0	1	0	0	0	1
527		43	1	1	1	23.53	1	10	1	0	0	0	0	0	1	0	0	1	2	16	10	1	1	4	2006	6.75	149.6	25	3978	21	4.25	2500	1000	0	0	100	150	3.998	6.37	803	20.63	433	0	0	0	0	0	0	0
528		20	1	0	1	18.36	1	35	0	0	0	0	0	1	1	0	0	1	2	6	4	1	1	4	1175	3.75	28.2	30	1762.5	15.275	2.72	2000	500	1	0	100	300	3.746	9.06	686	24.24	473	0	0	0	0	0	0	0
529		21	0	0	1	18.75	2	6	0	0	0	0	0	0	1	0	0	1	2	10	8	2	1	3	912	3	38.4	30	1368	8.4	2.5	1100	1000	0	0	100	350							0	0	0	0	0	0
530		40	1	0	1	21.48	1	26	1	0	0	0	0	0	0	0	0	1	2	10	6	1	2	2	2255	6	88	40	2722.5	34.375	5.17	2500	1100	0	0	200	100	3.703	7.63	700	27.02	572	0	0	0	0	0	0	0
531		35	1	1	1	24.22	1	12	1	0	1	0	0	0	1	0	0	3	1	1	0.5	1	2	3	980	4.125	171.5	30	1470	22.75	3.33	2500	1000	1	1	300	500	2.599	12.19	492	13.02	388	1	1	1	1	0	0	0
532		23	1	0	1	19.97	1	20	1	0	0	0	0	1	1	0	0	1	1	2	0.5	2	1	4	1564	5.25	185.6	20	2976	21	3	1500	1000	1	0	100	500						0	0	0	0	0	0	0
533		50	0	0	1	16.67	1	12	1	0	0	0	0	0	1	0	0	1	2	6	4	2	2	3	1511.25	5.25	55.8	25	2999.25	17.5	2.17	2000	1000	1	1	800	700	2.077	23.47	207	10.87	287	0	0	0	0	0	0	0
534		45	0	0	1	19.92	1	14	1	0	0	0	0	0	0	0	1	1	1	6	4	1	1	4	739.5	3.375	45.9	25	1453.5	10	2.67	1000	1000	0	0	400	200	2.988	6.25	637	26.28	419	0	0	0	0	0	0	0
535		38	1	0	1	24.03	1	72	1	0	0	0	0	0	0	1	0	1	1	6	10	2	1	3	720	3.75	54	30	1080	21.25	2.42	2000	500	0	0	50	100							0	0	0	0	0	0
536		30	1	0	1	27.04	2	3	1	0	0	0	0	0	1	0	0	2	2	6	4	2	2	3	1240	0	24	40	2220	10	2.42	1500	1000	1	0	50	100	4.071	7.41	764	21.75	340	0	0	0	0	0	0	0
537		33	0	0	2	19.53	1	33	1	0	0	0	0	0	0	0	1	1	1	8	6	2	1	3	812.5	0	450	40	1950	23	3	2000	1000	0	0	100	200	3.378	5.45	764	28.1	360	0	0	0	0	0	0	0
538		48	1	1	1	22.6	2	18	1	0	0	0	0	0	1	0	0	1	1	16	8	2	2	2	910	3.375	56	30	1785	13.5	2.25	2000	1000	0	0	100	400	2.123	10.73	507	23.71	234	0	0	0	0	0	0	0
539		53	1	1	1	26.99	2	36	1	0	0	0	0	0	1	0	0	1	2	10	8	1	2	4	2223	6	85.8	50	4446	29.75	4.25	2000	1000	1	0	200	300	4.313	3.88	1143	19.05	466	0	0	0	0	0	0	0
540		33	1	1	1	23.12	2	30	1	0	0	0	0	0	1	0	0	1	1	6	4	2	2	4	980	5.25	98	40	1470	31	3.17	3000	500	0	0	50	200	3.338	9.08	635	15.86	372	0	0	0	0	0	0	0
541		20	1	0	1	20.76	1	12	1	0	0	0	0	0	1	0	0	1	2	6	4	2	1	4	1275	5.25	1050	30	3060	33	3.83	1500	800	0	0	100	100	3.177	9.67	650	22.03	502	0	0	0	0	0	0	0
542		46	1	0	1	22.84	1	15	1	0	0	0	0	1	1	0	0	1	1	4	6	2	1	4	1650	3.75	108.9	30	2475	17.5	2.58	2000	1000	0	0	200	200	2.772	5.99	830	24.3	380	0	0	0	0	0	0	0
543		38	1	0	1		1	6	1	0	0	0	0	0	1	0	0	1	1	10	8	2	2	3	0	4.5	0	30	0	21	3.33	2500	1000	0	0	100	200	3.683	9.09	616	17.4	385	0	0	0	0	0	0	0
544		26	0	0	1	15.23	1	21	1	0	0	0	0	0	1	0	0	1	1	10	4	2	1	2	2184	6	62.4	25	2632.5	22.9125	3.58	1750	1500	0	0	200	1200	1.693	49.21	129	5.16	131	1	0	0	0	0	0	0
545		28	1	0	1	28.12	1	17	0	0	0	0	0	0	1	0	0	1	1	6	4	2	2	3	1085	4.5	93	30	1627.5	21	3	2000	1000	0	0	200	600	2.491	15.73	415	14.94	440	0	0	0	0	0	0	0
546		28	0	0	1	17.19	1	22	1	0	0	0	0	0	1	0	0	2	1	16	8	1	2	3	1694	4.5	35.2	25	2046	17.5	3.75	1500	1000	1	0	500	300	2.996	5.96	731	16.8	277	0	0	0	0	0	0	0
547		23	0	0	1	14.27	1	11	1	0	0	0	0	0	1	0	0	3	1	1	0.5	2	1	2	518	5.25	51.8	30	1554	17.5	3.67	1700	1000	0	0	100	300	1.031	58.36	114	6.29	181	0	0	0	0	0	0	0
548		37	0	0	1	22.68	2	7	1	0	0	0	0	0	0	1	0	2	1	10	6	1	2	4	1968	5.25	64	30	4704	40.4	4.5	2000	1500	1	0	1000	200	4.06	4.02	960	23.73	415	0	0	0	0	0	0	0
549		44	1	1	1	24.22	1	33	1	0	0	0	0	0	1	0	0	2	1	10	4	2	2	4	2275	7.5	224	35	4515	37	4.92	2500	1000	0	0	150	300	3.461	5.72	873	21.61	506	1	0	0	0	0	0	0
550		48	1	1	1	23.51	1	9	1	0	0	1	0	0	1	0	0	1	1	12	4	1	2	4	1044	4.5	72	35	2052	15	2.67	2500	0	0	0	300	50	3.102	6.95	726	23.88	517	0	0	0	0	0	0	0
551		25	1	1	1	24.22	1	15	1	0	0	0	0	0	1	0	0	2	1	15	7	2	2	3	3547.6	7.5	707	40	14805	46.25	4.17	2500	1000	0	0	250	100	2.932	11.66	541	18.03	344	0	0	0	0	0	0	0
552		28	1	1	1	24.8	1	4	1	0	0	0	0	0	1	0	0	2	1	10	6	1	2	2	1855	5.25	98	30	3675	35.875	3.5	2500	1500	0	0	100	500	3.155	6.99	812	22.58	492	0	0	0	0	0	0	0
553		22	1	1	1		1	11	1	0	0	0	0	0	1	0	0	2	1	15	7	2	2	4	1120	5.25	98	35	3360	24.5	3.5	2000	1000	1	0	300	500	2.575	13.48	488	12.76	242	0	0	0	0	0	0	0
554		26	0	0	1	17.19	1	28	1	0	0	0	0	0	1	0	0	2	2	6	4	1	1	2	836	4.125	35.2	30	1254	13.75	3	1500	1000	0	0	100	100	2.963	6.67	674	17.94	398	0	0	0	0	0	0	0
555		19	1	0	1	17.3	1	5	1	0	0	0	0	0	1	0	0	2	1	1	0.5	2	1	4	950	4.125	107.5	25	1425	12.5	2.75	2500	500	0	0	100	50	1.854	30.77	251	6.92	196	0	0	0	0	0	0	0
556		37	1	0	1	17.65	1	4	1	0	0	0	0	0	0	1	0	1	2	16	4	1	2	2	2601	7.5	173.4	25	3901.5	49.525	5.5	2500	1000	1	0	1000	300	3.657	5	1016	23.46	482	0	0	1	0	0	0	0
557		32	1	1	1	19.59	1	14	1	0	0	0	0	0	1	0	0	2	2	6	4	1	2	2	1230	4.5	72	30	2430	28	3.45	2500	1000	0	0	200	300	3.342	5.88	915	21.18	296	0	0	0	0	0	0	0
558		37	1	0	1	16.98	1	16	1	0	0	0	0	0	1	0	0	2	2	10	12	2	2	3	1066	4.5	140.4	25	1950	15	3	2500	1000	0	0	100	450	2.617	12.14	485	11.61	268	0	0	0	0	0	0	0
559		25	1	1	1	16.33	3	7	1	0	0	0	0	0	1	0	0	2	1	6	4	2	1	4	800	3.75	115	30	1575	13.75	2.58	2000	500	1	0	100	200	2.437	13.75	472	12.17	323	0	0	0	0	0	0	0
560		27	0	0	1	16.18	1	8	1	0	0	0	0	0	1	0	0	1	2	12	2	2	2	4	1505	5.625	129	20	2257.5	20	4.17	2000	1000	1	0	300	500	2.015	24.81	226	11.08	305		0	0	0	0	0	0
561		31	1	1	1	20.02	2	17	1	0	0	0	0	0	1	0	0	3	1	1	0.5	2	2	3	1178	4.5	167.4	30	2325	18	3.33	2500	1000	0	0	50	1000	2.073	13.25	470	13.85	256	0	0	0	0	0	0	0
562		31	1	0	1	17.01	1	60	1	0	0	0	0	0	1	0	0	2	2	15	7	1	2	4	1832.64	5.25	57.6	30	2232	37.816	3.5	2000	500	1	0	600	360	4.152	11.2	540	21.21	355	0	0	0	0	0	0	0
563		31	1	0	1	20.98	1	34	1	0	0	0	0	0	1	0	0	2	2	6	4	2	2	4	1430	4.5	78	30	2827.5	24.5	3	900	200	1	0	200	120	3.063	6.3	869	23.59	350	0	0	0	0	0	0	0
564		27	1	0	1	22.23	1	12	1	0	0	0	0	0	1	0	0	3	2	1	0.5	1	2	2	1178	3.375	55.8	30	1767	12.5	2.67	2500	1000	0	0	100	400	2.681	16.17	408	11.36	314	0	0	0	0	0	0	0
565		39	1	0	1	20.76	3	24	1	0	0	0	0	0	1	0	0	1	2	6	4	2	1	4	1275	6	1200	30	3060	33	3	2000	1000	0	0	50	200	2.322	14.6	414	8.49	255	0	0	0	0	0	0	0
566		38	1	0	1	23.03	2	31	1	0	0	0	0	0	1	0	0	2	1	6	4	1	2	2	1625	4.5	175.5	20	3217.5	18.75	3	2500	600	0	0	200	200	2.753	4.24	1157	20.15	356	0	0	0	0	0	0	0
567		34	1	0	1	21.22	2	24	1	0	0	0	0	0	1	0	0	1	1	10	2	2	2	3	1300	7.5	130	35	1950	40	4.33	2000	1500	1	0	1000	300	2.898	11.17	532	19.86	364	0	0	0	0	0	0	0
568		32	1	0	1	22.49	1	11	1	0	0	0	0	0	0	1	0	2	1	6	4	1	1	3	1235	4.875	129.675	35	1365	16.25	3.17	1000	0	0	0	200	300	2.442	15.07	420	10.25	318	0	0	0	0	0	0	0
569		31	1	0	1	19.27	1	8	1	0	0	0	0	0	0	0	1	2	1	10	4	1	2	3	826	5.25	64.9	30	1239	17.5	3.25	2500	1000	0	0	100	300	3.279	10.34	577	18.6	377	0	0	0	0	0	0	0
570		42	0	0	3	22.6	1	36	1	0	0	0	0	0	1	0	0	2	2	12	8	2	2	4	1815	5.25	118.25	30	2722.5	17.5	3	2000	1000	1	0	100	300	2.111	9.92	442	14.64	299	0	0	0	0	0	0	0
571		26	1	1	1	21.95	1	8	1	0	0	0	0	0	1	0	0	3	2	1	0.5	2	2	3	1780.24	4.875	102	30	3537.36	22.75	4	2100	1000	1	0	200	300	2.918	10.55	584	16.73	376	0	0	0	0	0	0	0
572		27	1	1	1	22.72	1	7	1	0	0	0	0	0	0	1	0	1	2	6	8	1	2	3	1152	4.5	165.6	30	3348	28	3.67	2000	500	1	0	100	400	2.526	19	357	12.68	258	0	0	0	0	0	0	0
573		23	1	1	1	18.29	1	18	1	0	0	0	0	0	1	0	0	1	2	16	8	2	1	3	896	4.875	72.8	30	2100	22.25	2.83	2400	1000	0	0	200	100	3.619	10.31	606	19.05	369	0	0	0	0	0	0	0
574		37	1	0	1	22.31	2	48	1	0	0	0	0	0	0	0	1	2	2	6	4	1	2	3	957	3.375	59.4	30	1881	11.25	3.42	750	1000	0	0	50	400	2.495	7.21	751	20.49	433	0	0	0	0	0	0	0
575		22	1	0	1	21.26	1	13	0	0	0	0	0	0	0	0	1	2	2	12	4	2	2	3	1230	3	150	30	2430	10	3	2000	1000	0	0	200	300							0	0	0	0	0	0
576		23	1	0	1	17.63	1	34	1	0	0	0	0	0	1	0	0	2	2	6	4	2	2	4	1255.5	5.25	64.8	30	2511	20.25	3.67	2000	1500	0	0	300	300	5.279	4.82	1137	27.61	534	1	0	0	0	0	0	0
577		29	1	0	1	16.05	2	32	1	0	0	0	0	1	1	0	0	2	2	6	4	1	2	4	988	4.125	78	30	1482	28.75	2.58	2000	1000	0	0	200	400	3.735	7.49	762	13.58	321	0	0	0	0	0	0	0
578		47	1	0	1		1	21	1	0	0	0	0	0	1	0	0	1	2	10	8	2	1	3	910	4.875	91	35	1365	41.125	2.42	2500	500	0	0	100	100	3.004	9.81	549	15.15	329	0	0	0	0	0	0	0
579		48	1	1	1	20.43	1	3	1	0	0	0	0	0	1	0	0	2	1	6	4	2	2	3	1024	3.75	64	30	1536	15	2.33	1000	1000	0	0	100	300	2.214	10.38	521	13.11	345	0	0	0	0	0	0	0
580		44	1	1	1	24.91	1	2	1	0	0	0	0	0	1	0	0	2	2	10	3	2	2	3	1072	6	107.2	35	1608	24	3.3	1000	1000	0	0	100	200	2.969	5.93	847	26.95	566	0	0	0	0	0	0	0
581		37	1	0	1	22.6	1	6	1	0	0	0	0	0	1	0	0	1	1	10	2	2	2	4	1400	3.75	70	30	2730	17.5	3	2500	1000	0	0	100	600	3.052	11.4	514	16.47	423	0	0	0	0	0	0	0
582		33	1	0	1	20.24	1	24	1	0	0	0	0	0	1	0	0	1	2	10	12	2	2	4	1054	6	124	30	1953	21.25	3.85	2000	1000	0	0	100	400	3.584	6.91	796	24.21	477	0	0	0	0	0	0	0
583		26	0	0	1	17.19	1	8	1	0	1	1	0	0	1	0	0	3	1	1	0.5	2	1	2	902	4.875	57.2	25	1353	15	3	2000	500	0	0	200	800	1.188	98.89	72	6.44	149	1	0	0	0	0	0	0
584		31	1	1	1	25.51	3	10	1	0	0	0	0	0	0	1	0	3	1	1	0.5	2	2	3	1674	6	108	30	3996	25.5	4.25	2000	500	0	0	100	1300	2.765	13.21	471	12.56	392	1	0	0	0	0	0	0
585		42	1	0	1	19.41	1	3	1	1	0	0	0	1	0	0	1	2	1	6	4	2	2	4	1040	4.125	169	30	2047.5	25.75	2.67	2200	500	0	0	100	400	2.336	10.23	546	14.91	337	0	0	0	0	0	0	0
586		31	1	1	1		1	3	1	0	0	0	0	0	1	0	0	1	1	6	4	2	1	3	1140	3.75	78	30	1681.2	15.75	2.5	2000	500	0	0	200	400	2.103	12.41	496	15.44	461	0	0	0	0	0	0	0
587		35	1	0	1	26.12	1	12	1	0	0	0	0	0	1	0	0	1	2	3	3	1	1	4	2000	5.25	193.6	30	3960	44	3.5	2500	1000	0	0	100	50	4.273	5.48	953	27.32	529	1	0	0	0	0	0	0
588		28	0	0	1	18.66	1	84	0	0	0	0	0	0	1	0	0	3	1	1	0.5	2	1	4	644	5.25	64.4	25	966	15	3.75	2500	1000	0	0	100	800	1.322	43.57	141	7.82	228	0	0	0	0	0	0	0
589		39	1	0	1	18.34	1	4	1	0	0	0	0	0	1	0	0	1	1	10	8	2	1	3	848	4.125	132.5	30	1669.5	12.5	2.75	3000	500	0	0	200	800	2.146	13.23	449	10.89	305	0	0	1	0	0	0	0
590		26	1	0	1	22.86	1	24	1	0	0	0	0	0	1	0	0	2	2	12	4	1	2	3	1120	6	112	30	3360	20	3.42	1500	1000	0	0	100	300	3.954	5.28	1035	23.73	539	0	0	0	0	0	0	0
591		18	1	0	1	18.17	1	41	1	0	0	0	0	0	1	0	0	3	1	1	0.5	2	1	4	787.5	4.875	94.5	30	1181.25	16.25	3.25	2200	1000	0	0	100	850	1.453	27.15	280	9.49	234	0	0	0	0	0	0	0
592		39	0	0	1	20.17	2	33	1	0	0	0	0	0	0	1	0	1	2	8	6	2	2	3	736	5.625	75.9	25	1173	22	4.17	2000	500	1	0	45	50	4.352	4.61	848	17.85	498	0	0	0	0	0	0	0
593		42	0	0	1	21.64	1	7	1	0	0	0	0	0	1	0	0	1	1	12	4	2	2	2	659	3.75	328.4	40	3975	31.85	2.67	1500	500	0	0	150	150	3.621	5.67	702	19.56	282	1	0	0	0	0	0	0
594		37	1	1	1	21.22	1	30	1	0	0	0	0	0	1	0	0	3	2	15	7	2	2	4	1116.7	4.5	137.8	30	2211.3	18	2.75	3000	1000	0	0	100	100	4.498	6.73	795	28.72	529	0	0	0	0	0	0	0
595		32	1	0	1	19.96	1	48	0	0	0	0	0	0	1	0	0	1	1	12	4	2	2	3	1140	3.255	57	25	2137.5	12.5	3	3000	500	0	0	200	800	1.796	22.82	298	12.93	213	0	0	0	0	0	0	0
596		32	1	1	1	24.82	2	5	1	0	0	0	0	1	1	0	0	1	2	6	6	2	1	3	2052	4.125	174.8	40	3078	23.75	3	1500	1000	0	0	100	600							0	0	0	0	0	0
597		49	1	1	1	19.59	3	60	0	0	0	0	0	0	1	0	0	2	2	6	4	2	1	3	2580	10.5	168	30	7650	52	6.33	2000	2500	1	0	400	100	5.274	3.44	1290	32.01	351	1	0	0	0	0	0	0
598		39	0	0	1	22.27	1	0.5	1	0	0	0	0	0	1	0	0	1	2	12	5	2	2	3	2479.5	4.875	153.9	25	2992.5	18.75	4	2500	1000	0	0	100	300	3.08	7.3	580	20	463	0	0	1	0	0	0	0
599		37	1	0	1	20.28	1	3	1	0	0	0	0	0	1	0	0	1	2	5	6	2	1	4	1140	3.75	156	30	1710	25	2.75	2500	1000	0	0	100	800	2.552	11.93	495	14.57	303	1	0	0	0	0	0	0
600		41	1	0	1	22.86	1	1.9	1	0	0	0	0	0	1	0	0	2	2	6	4	2	1	3	1120	5.25	196	30	2625	27.5	4.25	1600	1000	0	0	100	250						1	0	0	0	0	0	0
601		54	0	0	1	20.31	1	36	1	0	0	0	0	0	1	0	0	2	2	6	4	2	1	4	971.36	4.125	57.2	30	1925.04	12.5	2.67	2000	500	0	0	100	200	2.492	11.89	355	16.43	389	0	0	0	0	0	0	0
602		53	0	0	1		1	82	0	0	0	1	0	1	1	0	0	1	2	12	6	2	2	3	799.2	4.875	390	25	2397.6	18	3.17	3000	1000	0	0	100	500							0	0	0	0	0	0
603		20	1	0	1		1	28	0	0	0	0	0	1	1	0	0	2	2	15	7	1	2	4	3060	7.875	135	30	3690	34	4.5	2000	1000	0	0	200	150	3.725	6.08	954	20.87	435	0	0	0	0	0	0	0
604		31	1	1	3	19.82	1	11	1	0	0	0	0	0	1	0	0	1	1	6	4	2	1	3	1230	5.25	78	30	3150	21	3.33	1500	1000	0	0	100	800	1.997	21.82	311	13.99	478	0	0	0	0	0	0	0
605		27	0	0	1	16.16	2	16	1	0	0	0	0	0	0	1	0	3	1			2	2	4	968	5.25	127.6	25	1914	14	4	2500	500	0	0	150	1000						0	0	0	0	0	0	0
606		28	1	1	1	17.3	1	18	1	0	0	0	0	0	1	0	0	1	1	12	4	2	1	3	450	3	119	30	975	25	1.75	2000	500	0	0	100	500	2.115	12.26	510	15.51	394		0	0	0	0	0	0
607		42	0	0	2	18.43	2	56	1	0	0	0	0	0	0	1	0	2	2	15	7	2	2	3	552	4.125	80.5	25	1587	26	2.75	2000	500	0	0	100	400	1.653	13.39	345	19.73	322	0	0	1	0	0	0	0
608		49	0	0	1		1	27	0	0	0	0	0	0	1	0	0	1	2	16	8	2	2	3	930	5.25	114	30	1440	19.25	3	2000	1000	1	1	200	100						1	0	0	0	0	0	0
609		45	1	1	1		1	9	1	0	0	0	0	1	1	0	0	1	2	6	4	1	1	3	1072.42	5.25	168.2	25	2550.84	33	4	2500	1000	0	0	50	700						0	0	0	0	0	0	0
610		27	1	1	1	9.69	1	9	1	0	0	0	0	0	1	0	0	1	1	16	16	2	1	4	308	4.125	70	25	470.4	12.5	3.4	1000	1000	0	0	100	800	3.173	12	522	21.53	387	0	0	0	0	0	0	0
611		55	0	0	3		1	4	1	0	0	0	0	0	1	0	0	1	1	12	8	2	2	4	1096.75	3.75	128.4	25	2166.75	22.5	3.17	1500	1000	0	0	100	1100	2.78	8.89	449	27.38	447	0	0	0	0	0	0	0
[truncated: 21 more columns]
